# Supplementary material for: 9-[(Furan-2-ylmeth­yl)amino]-5-(3,4,5-trimeth­oxy­phen­yl)-5,5a,8a,9-tetra­hydro­furo[3′,4′:6,7]naphtho­[2,3-d][1,3]dioxol-6(8H)-one
Source: Acta Crystallogr Sect E Struct Rep Online. 2011 Jul 23;67(Pt 8):o2087. doi: 10.1107/S1600536811027735 (PMC3213528; doi:10.1107/S1600536811027735)
Supplement: Supplementary file 1 [file e-67-o2087-sup1.cif]

##############################################################################
#                                                                            #
# This CIF contains the data in a paper accepted for publication in          #
# Acta Crystallographica Section E. It conforms to the requirements of       #
# Notes for Authors for Acta Crystallographica Section E, and has been       #
# peer reviewed under the auspices of the IUCr Commission on Journals.       #
#                                                                            #
# Full details of the Crystallographic Information File format               #
# are given in the paper "The Crystallographic Information File (CIF):       #
# a New Standard Archive File for Crystallography" by S. R. Hall, F. H.      #
# Allen and I. D. Brown [Acta Cryst. (1991), A47, 655-685].                  #
#                                                                            #
# The current version of the core CIF dictionary is obtainable from          #
# ftp://ftp.iucr.org/pub/cif_core.dic.                                       #
#                                                                            #
# Software is freely available for graphical display of the structure(s)     #
# in this CIF. For information consult the CIF software page                 #
# http://www.iucr.org/resources/cif/software.                                #
#                                                                            #
# This file may be used for bona fide research purposes within the           #
# scientific community so long as proper attribution is given to the journal # 
# article from which it was obtained.                                        #
#                                                                            #
##############################################################################
data_I
_audit_creation_method     SHELXL-97
_chemical_name_systematic
;
9-[(Furan-2-ylmethyl)amino]-5-(3,4,5-trimethoxyphenyl)-
5,5a,8a,9-tetrahydrofuro[3',4':6,7]naphtho[2,3-<i>d</i>][1,3]dioxol-
6(8<i>H</i>)-one
;
_chemical_name_common     ?
_chemical_formula_moiety     'C27 H27 N O8'
_chemical_formula_sum     'C27 H27 N O8'
_chemical_formula_iupac     'C27 H27 N O8'
_chemical_formula_weight     493.50
_chemical_melting_point     ?
_symmetry_cell_setting     monoclinic
_symmetry_space_group_name_H-M     'P 21'
_symmetry_space_group_name_Hall     'P 2yb'
loop_
    _symmetry_equiv_pos_as_xyz
    'x, y, z'
    '-x, y+1/2, -z'
_cell_length_a     11.7374(15)
_cell_length_b     8.4087(8)
_cell_length_c     11.8848(16)
_cell_angle_alpha     90.00
_cell_angle_beta     102.693(5)
_cell_angle_gamma     90.00
_cell_volume     1144.3(2)
_cell_formula_units_Z     2
_cell_measurement_reflns_used     4290
_cell_measurement_theta_min     1.8
_cell_measurement_theta_max     28.0
_cell_measurement_temperature     113(2)
_exptl_crystal_description     Prism
_exptl_crystal_colour     Colourless
_exptl_crystal_size_max     0.20
_exptl_crystal_size_mid     0.18
_exptl_crystal_size_min     0.12
_exptl_crystal_density_diffrn     1.432
_exptl_crystal_density_meas     ?
_exptl_crystal_density_method     'not measured'
_exptl_crystal_F_000     520
_exptl_absorpt_coefficient_mu     0.106
_exptl_absorpt_correction_type     multi-scan
_exptl_absorpt_process_details     '(CrystalClear; Rigaku, 2007)'
_exptl_absorpt_correction_T_min     0.9791
_exptl_absorpt_correction_T_max     0.9874
_exptl_special_details     ?
_diffrn_ambient_temperature     113(2)
_diffrn_radiation_type     MoK\a
_diffrn_radiation_wavelength     0.71073
_diffrn_radiation_source     'rotating anode'
_diffrn_radiation_monochromator     multilayer
_diffrn_measurement_device_type     'Rigaku Saturn724 CCD'
_diffrn_measurement_method     '\w and \f'
_diffrn_detector_area_resol_mean     14.22
_diffrn_reflns_number     14991
_diffrn_reflns_av_R_equivalents     0.0473
_diffrn_reflns_av_sigmaI/netI     0.0492
_diffrn_reflns_theta_min     1.76
_diffrn_reflns_theta_max     28.02
_diffrn_reflns_theta_full     28.02
_diffrn_measured_fraction_theta_max     0.998
_diffrn_measured_fraction_theta_full     0.998
_diffrn_reflns_limit_h_min     -15
_diffrn_reflns_limit_h_max     15
_diffrn_reflns_limit_k_min     -11
_diffrn_reflns_limit_k_max     10
_diffrn_reflns_limit_l_min     -15
_diffrn_reflns_limit_l_max     15
_diffrn_standards_number     0
_diffrn_standards_interval_count     0
_diffrn_standards_interval_time     0
_diffrn_standards_decay_%     0
_refine_special_details
;
Refinement of <i>F</i>^2^ against ALL reflections. The weighted <i>R</i>-factor
<i>wR</i> and goodness of fit <i>S</i> are based on <i>F</i>^2^, conventional
<i>R</i>-factors <i>R</i> are based on <i>F</i>, with <i>F</i> set to zero for
negative <i>F</i>^2^. The threshold expression of <i>F</i>^2^ >
\s(<i>F</i>^2^) is used only for calculating <i>R</i>-factors(gt) <i>etc</i>.
and is not relevant to the choice of reflections for refinement.
<i>R</i>-factors based on <i>F</i>^2^ are statistically about twice as large
as those based on <i>F</i>, and <i>R</i>- factors based on ALL data will be
even larger.
;
_reflns_number_total     2950
_reflns_number_gt     2262
_reflns_threshold_expression     I>2sigma(I)
_refine_ls_structure_factor_coef     Fsqd
_refine_ls_matrix_type     full
_refine_ls_R_factor_all     0.0355
_refine_ls_R_factor_gt     0.0296
_refine_ls_wR_factor_gt     0.0661
_refine_ls_wR_factor_ref     0.0673
_refine_ls_goodness_of_fit_ref     0.972
_refine_ls_restrained_S_all     0.990
_refine_ls_number_reflns     2950
_refine_ls_number_parameters     372
_refine_ls_number_restraints     41
_refine_ls_hydrogen_treatment     mixed
_refine_ls_weighting_scheme     calc
_refine_ls_weighting_details
         'calc w=1/[\s^2^(Fo^2^)+(0.0360P)^2^+0.0000P] where P=(Fo^2^+2Fc^2^)/3'
_atom_sites_solution_hydrogens     geom
_atom_sites_solution_primary     direct
_atom_sites_solution_secondary     difmap
_refine_ls_shift/su_max     0.001
_refine_ls_shift/su_mean     0.000
_refine_diff_density_max     0.171
_refine_diff_density_min     -0.220
_refine_ls_extinction_method     none
_refine_ls_extinction_coef     ?
_refine_ls_abs_structure_details     'None, Friedel Pairs merged'
_refine_ls_abs_structure_Flack     ?
loop_
    _atom_type_symbol
    _atom_type_description
    _atom_type_scat_dispersion_real
    _atom_type_scat_dispersion_imag
    _atom_type_scat_source
    'C' 'C' 0.0033 0.0000
                         'International Tables Vol C Tables 4.2.6.8 and 6.1.1.4'
    'H' 'H' 0.0000 0.0000
                         'International Tables Vol C Tables 4.2.6.8 and 6.1.1.4'
    'N' 'N' 0.0061 0.0000
                         'International Tables Vol C Tables 4.2.6.8 and 6.1.1.4'
    'O' 'O' 0.0106 0.0000
                         'International Tables Vol C Tables 4.2.6.8 and 6.1.1.4'
_computing_data_collection     'CrystalClear (Rigaku, 2007)'
_computing_cell_refinement     'CrystalClear (Rigaku, 2007)'
_computing_data_reduction     'CrystalClear (Rigaku, 2007)'
_computing_structure_solution     'SHELXS97 (Sheldrick, 2008)'
_computing_structure_refinement     'SHELXL97 (Sheldrick, 2008)'
_computing_molecular_graphics     'SHELXTL (Sheldrick, 2008)'
_computing_publication_material     'SHELXTL (Sheldrick, 2008)'
loop_
    _atom_site_type_symbol
    _atom_site_label
    _atom_site_fract_x
    _atom_site_fract_y
    _atom_site_fract_z
    _atom_site_U_iso_or_equiv
    _atom_site_adp_type
    _atom_site_calc_flag
    _atom_site_refinement_flags
    _atom_site_occupancy
    _atom_site_symmetry_multiplicity
    _atom_site_disorder_assembly
    _atom_site_disorder_group
    O O1 1.3701(3) 0.9258(3) 0.7345(3) 0.0259(8) Uani d PD 0.722(7) 1 A 1
    C C1 1.4119(3) 0.9416(4) 0.6362(3) 0.0258(9) Uani d PD 0.722(7) 1 A 1
    H H1A 1.4695 1.0165 0.6263 0.031 Uiso calc PR 0.722(7) 1 A 1
    C C2 1.3609(4) 0.8374(6) 0.5562(4) 0.0255(13) Uani d PD 0.722(7) 1 A 1
    H H2 1.3750 0.8249 0.4810 0.031 Uiso calc PR 0.722(7) 1 A 1
    C C3 1.2805(3) 0.7482(5) 0.6062(3) 0.0225(8) Uani d PD 0.722(7) 1 A 1
    H H3 1.2312 0.6647 0.5703 0.027 Uiso calc PR 0.722(7) 1 A 1
    C C4 1.2879(4) 0.8046(6) 0.7136(4) 0.0219(5) Uani d PD 0.722(7) 1 A 1
    O O1' 1.2713(6) 0.6797(10) 0.6369(6) 0.029(2) Uani d PD 0.278(7) 1 A 2
    C C1' 1.3229(8) 0.7386(14) 0.5538(7) 0.032(3) Uani d PDU 0.278(7) 1 A 2
    H H1' 1.3261 0.6824 0.4852 0.038 Uiso calc PR 0.278(7) 1 A 2
    C C2' 1.3680(11) 0.8821(13) 0.5781(10) 0.034(5) Uani d PDU 0.278(7) 1 A 2
    H H2' 1.4078 0.9450 0.5325 0.040 Uiso calc PR 0.278(7) 1 A 2
    C C3' 1.3437(11) 0.9230(11) 0.6900(10) 0.027(3) Uani d PDU 0.278(7) 1 A 2
    H H3' 1.3639 1.0178 0.7332 0.033 Uiso calc PR 0.278(7) 1 A 2
    C C4' 1.2882(10) 0.8003(14) 0.7168(9) 0.0219(5) Uani d PD 0.278(7) 1 A 2
    O O2 0.86595(12) 0.7908(2) 0.34547(11) 0.0321(4) Uani d . 1 1 . .
    O O3 0.67662(11) 0.79787(18) 0.36877(11) 0.0236(3) Uani d . 1 1 A .
    O O4 1.00549(13) 0.9413(2) 1.06166(11) 0.0362(4) Uani d . 1 1 A .
    O O5 0.81900(13) 0.8872(2) 1.05584(13) 0.0388(4) Uani d . 1 1 . .
    O O6 0.52676(11) 1.28410(17) 0.92051(12) 0.0234(3) Uani d . 1 1 A .
    O O7 0.62669(11) 1.52498(15) 0.83580(11) 0.0185(3) Uani d . 1 1 . .
    O O8 0.79077(11) 1.47895(16) 0.71823(11) 0.0174(3) Uani d . 1 1 A .
    N N1 1.10768(16) 0.7428(2) 0.77354(18) 0.0272(4) Uani d . 1 1 A .
    C C5 1.23354(16) 0.7632(3) 0.81295(17) 0.0244(5) Uani d D 1 1 . .
    H H5A 1.2492 0.8466 0.8694 0.029 Uiso d PR 0.722(7) 1 A 1
    H H5B 1.2673 0.6666 0.8485 0.029 Uiso d PR 0.722(7) 1 A 1
    H H5C 1.2489 0.8474 0.8688 0.029 Uiso d PR 0.278(7) 1 A 2
    H H5D 1.2669 0.6670 0.8495 0.029 Uiso d PR 0.278(7) 1 A 2
    C C6 1.04161(16) 0.8907(2) 0.75745(16) 0.0186(4) Uani d . 1 1 . .
    H H6 1.0923 0.9741 0.7336 0.022 Uiso calc R 1 1 A .
    C C7 0.93416(15) 0.8704(2) 0.65914(16) 0.0164(4) Uani d . 1 1 A .
    C C8 0.95707(17) 0.8448(3) 0.54918(16) 0.0216(4) Uani d . 1 1 . .
    H H8 1.0349 0.8434 0.5385 0.026 Uiso calc R 1 1 A .
    C C9 0.86540(16) 0.8223(2) 0.45889(16) 0.0211(4) Uani d . 1 1 A .
    C C10 0.74725(18) 0.8030(3) 0.28551(17) 0.0291(5) Uani d . 1 1 . .
    H H10A 0.7269 0.7138 0.2304 0.035 Uiso calc R 1 1 . .
    H H10B 0.7343 0.9040 0.2419 0.035 Uiso calc R 1 1 . .
    C C11 0.75225(16) 0.8251(2) 0.47291(16) 0.0182(4) Uani d . 1 1 . .
    C C12 0.72683(16) 0.8476(2) 0.57774(16) 0.0168(4) Uani d . 1 1 A .
    H H12 0.6483 0.8477 0.5863 0.020 Uiso calc R 1 1 . .
    C C13 0.81992(16) 0.8708(2) 0.67332(16) 0.0159(4) Uani d . 1 1 . .
    C C14 0.78895(16) 0.8993(2) 0.78943(16) 0.0164(4) Uani d . 1 1 A .
    H H14 0.7264 0.8221 0.7974 0.020 Uiso calc R 1 1 . .
    C C15 0.89755(16) 0.8617(2) 0.88232(16) 0.0191(4) Uani d . 1 1 . .
    H H15 0.9140 0.7457 0.8766 0.023 Uiso calc R 1 1 A .
    C C16 0.89706(19) 0.8959(3) 1.00600(18) 0.0283(5) Uani d . 1 1 A .
    C C17 1.08442(18) 0.9333(3) 0.98287(17) 0.0280(5) Uani d . 1 1 . .
    H H17A 1.1261 0.8302 0.9899 0.034 Uiso calc R 1 1 A .
    H H17B 1.1424 1.0205 0.9980 0.034 Uiso calc R 1 1 . .
    C C18 1.00434(16) 0.9508(3) 0.86503(16) 0.0200(4) Uani d . 1 1 A .
    H H18 0.9831 1.0657 0.8531 0.024 Uiso calc R 1 1 . .
    C C19 0.74248(16) 1.0657(2) 0.79825(15) 0.0147(4) Uani d . 1 1 . .
    C C20 0.78823(15) 1.1934(2) 0.74867(16) 0.0151(4) Uani d . 1 1 A .
    H H20 0.8466 1.1755 0.7060 0.018 Uiso calc R 1 1 . .
    C C21 0.74977(15) 1.3459(2) 0.76073(15) 0.0148(4) Uani d . 1 1 . .
    C C22 0.66214(15) 1.3726(2) 0.81994(16) 0.0151(4) Uani d . 1 1 A .
    C C23 0.61405(15) 1.2451(2) 0.86715(16) 0.0166(4) Uani d . 1 1 . .
    C C24 0.65474(16) 1.0917(2) 0.85763(16) 0.0164(4) Uani d . 1 1 A .
    H H24 0.6227 1.0050 0.8916 0.020 Uiso calc R 1 1 . .
    C C25 0.88269(16) 1.4550(2) 0.65900(16) 0.0182(4) Uani d . 1 1 . .
    H H25A 0.9504 1.4086 0.7120 0.027 Uiso calc R 1 1 A .
    H H25B 0.9048 1.5573 0.6304 0.027 Uiso calc R 1 1 . .
    H H25C 0.8561 1.3827 0.5938 0.027 Uiso calc R 1 1 . .
    C C26 0.54369(17) 1.5820(3) 0.73793(18) 0.0254(5) Uani d . 1 1 . .
    H H26A 0.5794 1.5843 0.6708 0.038 Uiso calc R 1 1 . .
    H H26B 0.5190 1.6896 0.7536 0.038 Uiso calc R 1 1 . .
    H H26C 0.4757 1.5113 0.7222 0.038 Uiso calc R 1 1 . .
    C C27 0.47759(17) 1.1602(3) 0.97667(17) 0.0227(5) Uani d . 1 1 . .
    H H27A 0.4453 1.0777 0.9204 0.034 Uiso calc R 1 1 A .
    H H27B 0.4153 1.2039 1.0104 0.034 Uiso calc R 1 1 . .
    H H27C 0.5384 1.1139 1.0378 0.034 Uiso calc R 1 1 . .
    H H1 1.086(2) 0.676(4) 0.803(2) 0.056(10) Uiso d . 1 1 . .
loop_
    _atom_site_aniso_label
    _atom_site_aniso_U_11
    _atom_site_aniso_U_22
    _atom_site_aniso_U_33
    _atom_site_aniso_U_12
    _atom_site_aniso_U_13
    _atom_site_aniso_U_23
    O1 0.0233(16) 0.0261(14) 0.0294(18) 0.0016(11) 0.0081(13) -0.0019(12)
    C1 0.0237(17) 0.0275(18) 0.0266(19) 0.0037(14) 0.0063(15) 0.0045(16)
    C2 0.021(2) 0.031(3) 0.023(2) 0.003(2) 0.0028(15) 0.004(2)
    C3 0.0174(17) 0.029(2) 0.020(2) 0.0030(17) 0.0016(14) 0.0017(17)
    C4 0.0147(9) 0.0226(12) 0.0261(11) 0.0049(9) -0.0004(8) -0.0031(9)
    O1' 0.027(3) 0.037(5) 0.022(4) 0.004(3) 0.002(3) -0.005(3)
    C1' 0.030(5) 0.040(6) 0.024(4) 0.010(5) 0.002(4) 0.009(4)
    C2' 0.037(7) 0.044(8) 0.022(6) 0.004(5) 0.010(5) 0.008(6)
    C3' 0.031(5) 0.019(5) 0.031(6) 0.009(4) 0.007(5) 0.003(4)
    C4' 0.0147(9) 0.0226(12) 0.0261(11) 0.0049(9) -0.0004(8) -0.0031(9)
    O2 0.0278(8) 0.0550(11) 0.0151(7) -0.0014(8) 0.0079(6) -0.0012(7)
    O3 0.0236(7) 0.0315(9) 0.0156(7) -0.0025(7) 0.0038(6) -0.0010(6)
    O4 0.0300(8) 0.0597(12) 0.0172(7) 0.0130(8) 0.0012(7) -0.0025(8)
    O5 0.0378(9) 0.0615(12) 0.0202(8) 0.0147(8) 0.0132(7) 0.0081(8)
    O6 0.0262(7) 0.0208(8) 0.0295(8) 0.0029(6) 0.0195(6) 0.0037(6)
    O7 0.0215(7) 0.0163(7) 0.0186(7) 0.0047(6) 0.0065(6) 0.0007(6)
    O8 0.0189(7) 0.0149(7) 0.0210(7) 0.0012(5) 0.0102(6) 0.0022(6)
    N1 0.0166(9) 0.0188(10) 0.0440(12) 0.0032(8) 0.0019(8) 0.0030(9)
    C5 0.0178(10) 0.0288(13) 0.0250(11) 0.0052(9) 0.0011(8) -0.0034(9)
    C6 0.0180(9) 0.0163(10) 0.0228(10) 0.0021(8) 0.0069(8) 0.0021(8)
    C7 0.0190(9) 0.0124(9) 0.0187(10) 0.0009(8) 0.0062(8) 0.0028(8)
    C8 0.0188(9) 0.0261(12) 0.0223(10) 0.0008(9) 0.0095(8) 0.0043(9)
    C9 0.0269(11) 0.0237(11) 0.0154(10) 0.0002(9) 0.0107(8) 0.0026(9)
    C10 0.0290(11) 0.0415(14) 0.0175(10) 0.0022(11) 0.0067(9) -0.0018(10)
    C11 0.0208(10) 0.0160(10) 0.0174(9) -0.0011(8) 0.0031(8) 0.0010(8)
    C12 0.0170(9) 0.0144(10) 0.0198(10) -0.0001(8) 0.0062(8) 0.0006(8)
    C13 0.0211(9) 0.0107(9) 0.0171(9) 0.0019(8) 0.0070(8) 0.0019(8)
    C14 0.0181(9) 0.0157(10) 0.0170(9) 0.0003(8) 0.0070(7) 0.0009(8)
    C15 0.0233(10) 0.0188(10) 0.0157(9) 0.0058(9) 0.0058(8) 0.0035(8)
    C16 0.0304(11) 0.0353(13) 0.0189(10) 0.0121(11) 0.0050(9) 0.0056(10)
    C17 0.0235(11) 0.0377(13) 0.0217(10) 0.0083(10) 0.0027(9) -0.0007(10)
    C18 0.0201(10) 0.0217(11) 0.0173(9) 0.0040(9) 0.0016(8) 0.0019(9)
    C19 0.0152(9) 0.0163(10) 0.0122(9) 0.0011(8) 0.0020(7) -0.0005(8)
    C20 0.0132(8) 0.0187(10) 0.0139(9) 0.0017(8) 0.0042(7) 0.0000(7)
    C21 0.0143(8) 0.0178(10) 0.0119(9) -0.0009(8) 0.0017(7) 0.0029(8)
    C22 0.0167(9) 0.0144(9) 0.0145(9) 0.0035(8) 0.0039(7) -0.0002(8)
    C23 0.0161(9) 0.0207(11) 0.0150(9) 0.0015(8) 0.0073(7) 0.0005(8)
    C24 0.0179(10) 0.0165(10) 0.0155(9) -0.0018(8) 0.0054(8) 0.0016(8)
    C25 0.0186(9) 0.0177(10) 0.0212(10) -0.0037(8) 0.0103(8) 0.0001(9)
    C26 0.0224(11) 0.0200(11) 0.0323(12) 0.0059(9) 0.0030(9) 0.0037(9)
    C27 0.0225(11) 0.0262(12) 0.0232(11) -0.0024(9) 0.0129(9) 0.0033(9)
_geom_special_details
;
All e.s.d.'s (except the e.s.d. in the dihedral angle between two l.s. planes)
are estimated using the full covariance matrix. The cell e.s.d.'s are taken
into account individually in the estimation of e.s.d.'s in distances, angles
and torsion angles; correlations between e.s.d.'s in cell parameters are only
used when they are defined by crystal symmetry. An approximate (isotropic)
treatment of cell e.s.d.'s is used for estimating e.s.d.'s involving l.s.
planes.
;
loop_
    _geom_bond_atom_site_label_1
    _geom_bond_atom_site_label_2
    _geom_bond_site_symmetry_2
    _geom_bond_distance
    _geom_bond_publ_flag
    O1 C1 . 1.370(4) ?
    O1 C4 . 1.388(5) ?
    C1 C2 . 1.334(5) ?
    C1 H1A . 0.9500 ?
    C2 C3 . 1.432(6) ?
    C2 H2 . 0.9500 ?
    C3 C4 . 1.346(5) ?
    C3 H3 . 0.9500 ?
    C4 C5 . 1.502(4) ?
    O1' C1' . 1.360(8) ?
    O1' C4' . 1.374(9) ?
    C1' C2' . 1.324(9) ?
    C1' H1' . 0.9500 ?
    C2' C3' . 1.461(9) ?
    C2' H2' . 0.9500 ?
    C3' C4' . 1.297(9) ?
    C3' H3' . 0.9500 ?
    C4' C5 . 1.461(9) ?
    O2 C9 . 1.375(2) ?
    O2 C10 . 1.422(2) ?
    O3 C11 . 1.374(2) ?
    O3 C10 . 1.424(2) ?
    O4 C16 . 1.354(3) ?
    O4 C17 . 1.456(2) ?
    O5 C16 . 1.198(2) ?
    O6 C23 . 1.358(2) ?
    O6 C27 . 1.426(2) ?
    O7 C22 . 1.373(2) ?
    O7 C26 . 1.426(2) ?
    O8 C21 . 1.358(2) ?
    O8 C25 . 1.426(2) ?
    N1 C6 . 1.456(3) ?
    N1 C5 . 1.458(2) ?
    N1 H1 . 0.74(3) ?
    C5 H5A . 0.9601 ?
    C5 H5B . 0.9600 ?
    C5 H5C . 0.9600 ?
    C5 H5D . 0.9600 ?
    C6 C18 . 1.525(3) ?
    C6 C7 . 1.529(3) ?
    C6 H6 . 1.0000 ?
    C7 C13 . 1.388(2) ?
    C7 C8 . 1.407(2) ?
    C8 C9 . 1.356(3) ?
    C8 H8 . 0.9500 ?
    C9 C11 . 1.375(2) ?
    C10 H10A . 0.9900 ?
    C10 H10B . 0.9900 ?
    C11 C12 . 1.357(3) ?
    C12 C13 . 1.406(2) ?
    C12 H12 . 0.9500 ?
    C13 C14 . 1.521(2) ?
    C14 C19 . 1.514(3) ?
    C14 C15 . 1.525(3) ?
    C14 H14 . 1.0000 ?
    C15 C16 . 1.499(3) ?
    C15 C18 . 1.512(3) ?
    C15 H15 . 1.0000 ?
    C17 C18 . 1.513(3) ?
    C17 H17A . 0.9900 ?
    C17 H17B . 0.9900 ?
    C18 H18 . 1.0000 ?
    C19 C24 . 1.388(3) ?
    C19 C20 . 1.389(3) ?
    C20 C21 . 1.377(3) ?
    C20 H20 . 0.9500 ?
    C21 C22 . 1.386(2) ?
    C22 C23 . 1.387(3) ?
    C23 C24 . 1.389(3) ?
    C24 H24 . 0.9500 ?
    C25 H25A . 0.9800 ?
    C25 H25B . 0.9800 ?
    C25 H25C . 0.9800 ?
    C26 H26A . 0.9800 ?
    C26 H26B . 0.9800 ?
    C26 H26C . 0.9800 ?
    C27 H27A . 0.9800 ?
    C27 H27B . 0.9800 ?
    C27 H27C . 0.9800 ?
loop_
    _geom_angle_atom_site_label_1
    _geom_angle_atom_site_label_2
    _geom_angle_atom_site_label_3
    _geom_angle_site_symmetry_1
    _geom_angle_site_symmetry_3
    _geom_angle
    _geom_angle_publ_flag
    C1 O1 C4 . . 106.4(3) ?
    C2 C1 O1 . . 110.8(3) ?
    C2 C1 H1A . . 124.6 ?
    O1 C1 H1A . . 124.6 ?
    C1 C2 C3 . . 106.4(4) ?
    C1 C2 H2 . . 126.8 ?
    C3 C2 H2 . . 126.8 ?
    C4 C3 C2 . . 107.3(3) ?
    C4 C3 H3 . . 126.3 ?
    C2 C3 H3 . . 126.3 ?
    C3 C4 O1 . . 109.1(3) ?
    C3 C4 C5 . . 135.6(4) ?
    O1 C4 C5 . . 115.3(4) ?
    C1' O1' C4' . . 102.4(6) ?
    C2' C1' O1' . . 113.2(8) ?
    C2' C1' H1' . . 123.4 ?
    O1' C1' H1' . . 123.4 ?
    C1' C2' C3' . . 105.3(7) ?
    C1' C2' H2' . . 127.3 ?
    C3' C2' H2' . . 127.3 ?
    C4' C3' C2' . . 104.3(7) ?
    C4' C3' H3' . . 127.9 ?
    C2' C3' H3' . . 127.9 ?
    C3' C4' O1' . . 114.9(8) ?
    C3' C4' C5 . . 133.9(10) ?
    O1' C4' C5 . . 111.2(8) ?
    C9 O2 C10 . . 105.20(15) ?
    C11 O3 C10 . . 105.14(14) ?
    C16 O4 C17 . . 109.59(16) ?
    C23 O6 C27 . . 117.80(15) ?
    C22 O7 C26 . . 112.03(15) ?
    C21 O8 C25 . . 115.83(14) ?
    C6 N1 C5 . . 114.47(17) ?
    C6 N1 H1 . . 119(2) ?
    C5 N1 H1 . . 112(2) ?
    N1 C5 C4' . . 111.2(5) ?
    N1 C5 C4 . . 110.5(2) ?
    N1 C5 H5A . . 109.6 ?
    C4' C5 H5A . . 109.9 ?
    C4 C5 H5A . . 109.4 ?
    N1 C5 H5B . . 109.4 ?
    C4' C5 H5B . . 108.4 ?
    C4 C5 H5B . . 109.7 ?
    H5A C5 H5B . . 108.3 ?
    N1 C5 H5C . . 109.4 ?
    C4' C5 H5C . . 109.6 ?
    C4 C5 H5C . . 109.0 ?
    H5B C5 H5C . . 108.8 ?
    N1 C5 H5D . . 109.3 ?
    C4' C5 H5D . . 109.2 ?
    C4 C5 H5D . . 110.5 ?
    H5A C5 H5D . . 107.6 ?
    H5C C5 H5D . . 108.2 ?
    N1 C6 C18 . . 114.55(17) ?
    N1 C6 C7 . . 109.34(16) ?
    C18 C6 C7 . . 109.71(14) ?
    N1 C6 H6 . . 107.7 ?
    C18 C6 H6 . . 107.7 ?
    C7 C6 H6 . . 107.7 ?
    C13 C7 C8 . . 120.00(17) ?
    C13 C7 C6 . . 124.32(16) ?
    C8 C7 C6 . . 115.65(16) ?
    C9 C8 C7 . . 118.42(17) ?
    C9 C8 H8 . . 120.8 ?
    C7 C8 H8 . . 120.8 ?
    C8 C9 C11 . . 121.44(18) ?
    C8 C9 O2 . . 128.97(17) ?
    C11 C9 O2 . . 109.57(17) ?
    O2 C10 O3 . . 107.78(15) ?
    O2 C10 H10A . . 110.2 ?
    O3 C10 H10A . . 110.2 ?
    O2 C10 H10B . . 110.2 ?
    O3 C10 H10B . . 110.2 ?
    H10A C10 H10B . . 108.5 ?
    C12 C11 O3 . . 128.41(17) ?
    C12 C11 C9 . . 121.80(18) ?
    O3 C11 C9 . . 109.76(16) ?
    C11 C12 C13 . . 118.20(17) ?
    C11 C12 H12 . . 120.9 ?
    C13 C12 H12 . . 120.9 ?
    C7 C13 C12 . . 120.12(17) ?
    C7 C13 C14 . . 122.71(17) ?
    C12 C13 C14 . . 117.16(16) ?
    C19 C14 C13 . . 111.73(15) ?
    C19 C14 C15 . . 113.45(16) ?
    C13 C14 C15 . . 107.20(15) ?
    C19 C14 H14 . . 108.1 ?
    C13 C14 H14 . . 108.1 ?
    C15 C14 H14 . . 108.1 ?
    C16 C15 C18 . . 102.73(17) ?
    C16 C15 C14 . . 119.19(16) ?
    C18 C15 C14 . . 112.65(16) ?
    C16 C15 H15 . . 107.2 ?
    C18 C15 H15 . . 107.2 ?
    C14 C15 H15 . . 107.2 ?
    O5 C16 O4 . . 120.97(19) ?
    O5 C16 C15 . . 129.9(2) ?
    O4 C16 C15 . . 109.12(17) ?
    O4 C17 C18 . . 103.72(15) ?
    O4 C17 H17A . . 111.0 ?
    C18 C17 H17A . . 111.0 ?
    O4 C17 H17B . . 111.0 ?
    C18 C17 H17B . . 111.0 ?
    H17A C17 H17B . . 109.0 ?
    C15 C18 C17 . . 101.01(16) ?
    C15 C18 C6 . . 110.41(17) ?
    C17 C18 C6 . . 120.64(16) ?
    C15 C18 H18 . . 108.0 ?
    C17 C18 H18 . . 108.0 ?
    C6 C18 H18 . . 108.0 ?
    C24 C19 C20 . . 119.56(17) ?
    C24 C19 C14 . . 119.99(16) ?
    C20 C19 C14 . . 120.45(16) ?
    C21 C20 C19 . . 120.65(17) ?
    C21 C20 H20 . . 119.7 ?
    C19 C20 H20 . . 119.7 ?
    O8 C21 C20 . . 125.24(16) ?
    O8 C21 C22 . . 114.73(17) ?
    C20 C21 C22 . . 120.03(17) ?
    O7 C22 C21 . . 120.13(17) ?
    O7 C22 C23 . . 120.24(16) ?
    C21 C22 C23 . . 119.57(17) ?
    O6 C23 C22 . . 114.70(17) ?
    O6 C23 C24 . . 124.80(17) ?
    C22 C23 C24 . . 120.50(16) ?
    C19 C24 C23 . . 119.65(17) ?
    C19 C24 H24 . . 120.2 ?
    C23 C24 H24 . . 120.2 ?
    O8 C25 H25A . . 109.5 ?
    O8 C25 H25B . . 109.5 ?
    H25A C25 H25B . . 109.5 ?
    O8 C25 H25C . . 109.5 ?
    H25A C25 H25C . . 109.5 ?
    H25B C25 H25C . . 109.5 ?
    O7 C26 H26A . . 109.5 ?
    O7 C26 H26B . . 109.5 ?
    H26A C26 H26B . . 109.5 ?
    O7 C26 H26C . . 109.5 ?
    H26A C26 H26C . . 109.5 ?
    H26B C26 H26C . . 109.5 ?
    O6 C27 H27A . . 109.5 ?
    O6 C27 H27B . . 109.5 ?
    H27A C27 H27B . . 109.5 ?
    O6 C27 H27C . . 109.5 ?
    H27A C27 H27C . . 109.5 ?
    H27B C27 H27C . . 109.5 ?
loop_
    _geom_torsion_atom_site_label_1
    _geom_torsion_atom_site_label_2
    _geom_torsion_atom_site_label_3
    _geom_torsion_atom_site_label_4
    _geom_torsion_site_symmetry_1
    _geom_torsion_site_symmetry_2
    _geom_torsion_site_symmetry_3
    _geom_torsion_site_symmetry_4
    _geom_torsion
    _geom_torsion_publ_flag
    C4 O1 C1 C2 . . . . -0.1(2) ?
    O1 C1 C2 C3 . . . . 0.0(2) ?
    C1 C2 C3 C4 . . . . 0.1(3) ?
    C2 C3 C4 O1 . . . . -0.2(4) ?
    C2 C3 C4 C5 . . . . -177.2(5) ?
    C1 O1 C4 C3 . . . . 0.2(3) ?
    C1 O1 C4 C5 . . . . 177.9(3) ?
    C4' O1' C1' C2' . . . . 0.0(3) ?
    O1' C1' C2' C3' . . . . 0.0(3) ?
    C1' C2' C3' C4' . . . . 0.0(5) ?
    C2' C3' C4' O1' . . . . 0.0(7) ?
    C2' C3' C4' C5 . . . . -176.7(12) ?
    C1' O1' C4' C3' . . . . 0.0(6) ?
    C1' O1' C4' C5 . . . . 177.4(9) ?
    C6 N1 C5 C4' . . . . -81.7(5) ?
    C6 N1 C5 C4 . . . . -80.5(3) ?
    C3' C4' C5 N1 . . . . 115.8(10) ?
    O1' C4' C5 N1 . . . . -61.0(8) ?
    C3' C4' C5 C4 . . . .  6E1(3)
                                 ?
    O1' C4' C5 C4 . . . .  -12E1(3)
                                   ?
    C3 C4 C5 N1 . . . . -47.2(6) ?
    O1 C4 C5 N1 . . . . 136.0(3) ?
    C3 C4 C5 C4' . . . .  8E1(3)
                                ?
    O1 C4 C5 C4' . . . .  -10E1(3)
                                  ?
    C5 N1 C6 C18 . . . . -88.4(2) ?
    C5 N1 C6 C7 . . . . 148.05(17) ?
    N1 C6 C7 C13 . . . . 112.7(2) ?
    C18 C6 C7 C13 . . . . -13.7(3) ?
    N1 C6 C7 C8 . . . . -65.2(2) ?
    C18 C6 C7 C8 . . . . 168.40(17) ?
    C13 C7 C8 C9 . . . . 0.5(3) ?
    C6 C7 C8 C9 . . . . 178.49(19) ?
    C7 C8 C9 C11 . . . . 0.5(3) ?
    C7 C8 C9 O2 . . . . -177.89(19) ?
    C10 O2 C9 C8 . . . . -171.2(2) ?
    C10 O2 C9 C11 . . . . 10.3(2) ?
    C9 O2 C10 O3 . . . . -15.8(2) ?
    C11 O3 C10 O2 . . . . 15.3(2) ?
    C10 O3 C11 C12 . . . . 172.9(2) ?
    C10 O3 C11 C9 . . . . -9.0(2) ?
    C8 C9 C11 C12 . . . . -1.2(3) ?
    O2 C9 C11 C12 . . . . 177.42(18) ?
    C8 C9 C11 O3 . . . . -179.50(19) ?
    O2 C9 C11 O3 . . . . -0.9(2) ?
    O3 C11 C12 C13 . . . . 178.88(18) ?
    C9 C11 C12 C13 . . . . 0.9(3) ?
    C8 C7 C13 C12 . . . . -0.8(3) ?
    C6 C7 C13 C12 . . . . -178.56(18) ?
    C8 C7 C13 C14 . . . . -179.37(18) ?
    C6 C7 C13 C14 . . . . 2.9(3) ?
    C11 C12 C13 C7 . . . . 0.1(3) ?
    C11 C12 C13 C14 . . . . 178.72(17) ?
    C7 C13 C14 C19 . . . . 103.5(2) ?
    C12 C13 C14 C19 . . . . -75.1(2) ?
    C7 C13 C14 C15 . . . . -21.3(2) ?
    C12 C13 C14 C15 . . . . 160.05(17) ?
    C19 C14 C15 C16 . . . . 49.7(2) ?
    C13 C14 C15 C16 . . . . 173.51(18) ?
    C19 C14 C15 C18 . . . . -70.7(2) ?
    C13 C14 C15 C18 . . . . 53.1(2) ?
    C17 O4 C16 O5 . . . . 176.9(2) ?
    C17 O4 C16 C15 . . . . -2.7(2) ?
    C18 C15 C16 O5 . . . . 160.0(2) ?
    C14 C15 C16 O5 . . . . 34.7(4) ?
    C18 C15 C16 O4 . . . . -20.5(2) ?
    C14 C15 C16 O4 . . . . -145.80(18) ?
    C16 O4 C17 C18 . . . . 24.8(2) ?
    C16 C15 C18 C17 . . . . 33.8(2) ?
    C14 C15 C18 C17 . . . . 163.25(17) ?
    C16 C15 C18 C6 . . . . 162.55(16) ?
    C14 C15 C18 C6 . . . . -68.0(2) ?
    O4 C17 C18 C15 . . . . -35.8(2) ?
    O4 C17 C18 C6 . . . . -157.70(18) ?
    N1 C6 C18 C15 . . . . -79.7(2) ?
    C7 C6 C18 C15 . . . . 43.7(2) ?
    N1 C6 C18 C17 . . . . 37.5(3) ?
    C7 C6 C18 C17 . . . . 160.88(19) ?
    C13 C14 C19 C24 . . . . 144.26(17) ?
    C15 C14 C19 C24 . . . . -94.4(2) ?
    C13 C14 C19 C20 . . . . -36.7(2) ?
    C15 C14 C19 C20 . . . . 84.6(2) ?
    C24 C19 C20 C21 . . . . 1.9(3) ?
    C14 C19 C20 C21 . . . . -177.17(18) ?
    C25 O8 C21 C20 . . . . -1.4(2) ?
    C25 O8 C21 C22 . . . . 178.75(15) ?
    C19 C20 C21 O8 . . . . 178.27(17) ?
    C19 C20 C21 C22 . . . . -1.9(3) ?
    C26 O7 C22 C21 . . . . 83.0(2) ?
    C26 O7 C22 C23 . . . . -99.73(19) ?
    O8 C21 C22 O7 . . . . -2.6(2) ?
    C20 C21 C22 O7 . . . . 177.56(16) ?
    O8 C21 C22 C23 . . . . -179.89(16) ?
    C20 C21 C22 C23 . . . . 0.3(3) ?
    C27 O6 C23 C22 . . . . -176.57(16) ?
    C27 O6 C23 C24 . . . . 3.8(3) ?
    O7 C22 C23 O6 . . . . 4.4(2) ?
    C21 C22 C23 O6 . . . . -178.29(16) ?
    O7 C22 C23 C24 . . . . -175.91(18) ?
    C21 C22 C23 C24 . . . . 1.4(3) ?
    C20 C19 C24 C23 . . . . -0.2(3) ?
    C14 C19 C24 C23 . . . . 178.83(17) ?
    O6 C23 C24 C19 . . . . 178.24(17) ?
    C22 C23 C24 C19 . . . . -1.4(3) ?
loop_
    _geom_hbond_atom_site_label_D
    _geom_hbond_atom_site_label_H
    _geom_hbond_atom_site_label_A
    _geom_hbond_site_symmetry_A
    _geom_hbond_distance_DH
    _geom_hbond_distance_HA
    _geom_hbond_distance_DA
    _geom_hbond_angle_DHA
    C25 H25A O2 2_756 0.98 2.60 3.268(2) 125.8
    C26 H26C O3 2_656 0.98 2.60 3.544(3) 163.1
    C27 H27A O1 1_455 0.98 2.54 3.487(4) 163.5
    C27 H27B O7 2_647 0.98 2.50 2.993(2) 111.0
data_global
_journal_date_recd_electronic     2011-06-30
_journal_date_accepted     2011-07-11
_journal_name_full     'Acta Crystallographica, Section E'
_journal_year     2011
_journal_volume     67
_journal_issue      8
_journal_page_first     o2087
_journal_page_last     o2087
_journal_paper_category     QO
_journal_coeditor_code     RZ2621
_publ_contact_author_name     'Jing Zhou'
_publ_contact_author_address
;
School of Pharmacy,
Tianjin Medical University,
Tianjin 300070,
People's Republic of China
;
_publ_contact_author_email     'zhoujing@tijmu.edu.cn'
_publ_contact_author_fax     '+86-22-60578542'
_publ_contact_author_phone     '+86-22-60578542'
_publ_section_title
;\
9-[(Furan-2-ylmethyl)amino]-5-(3,4,5-trimethoxyphenyl)-5,5a,8a,9-\
tetrahydrofuro[3',4':6,7]naphtho[2,3-<i>d</i>][1,3]dioxol-6(8<i>H</i>)-one
;
loop_
    _publ_author_name
    _publ_author_footnote
    _publ_author_address
    'Gang Luo' .
;
School of Pharmacy,
Tianjin Medical University,
Tianjin 300070,
People's Republic of China
;
    'Hong Chen' .
;
Room of Pharmacognosy,
Medical College of Chinese People's Armed Police Forces,
Tianjin 300162,
People's Republic of China
and
Tianjin Key Laboratory for Biomarkers of Occupational
and Environmental Hazards,
Tianjin 300162,
People's Republic of China
;
    'Jing Zhou' .
;
School of Pharmacy,
Tianjin Medical University,
Tianjin 300070,
People's Republic of China
;
    'Dan-Li Tian' .
;
Room of Pharmacognosy,
Medical College of Chinese People's Armed Police Forces,
Tianjin 300162,
People's Republic of China
and
Tianjin Key Laboratory for Biomarkers of Occupational
and Environmental Hazards,
Tianjin 300162,
People's Republic of China
;
    'Shi Zhang' .
;
Room of Pharmacognosy,
Medical College of Chinese People's Armed Police Forces,
Tianjin 300162,
People's Republic of China
and
Tianjin Key Laboratory for Biomarkers of Occupational
and Environmental Hazards,
Tianjin 300162,
People's Republic of China
;
