# Supplementary material for: 9-[(Furan-2-ylmeth­yl)amino]-5-(3,4,5-trimeth­oxy­phen­yl)-5,5a,8a,9-tetra­hydro­furo[3′,4′:6,7]naphtho­[2,3-d][1,3]dioxol-6(8H)-one
Source: Acta Crystallogr Sect E Struct Rep Online. 2011 Jul 23;67(Pt 8):o2087. doi: 10.1107/S1600536811027735 (PMC3213528; doi:10.1107/S1600536811027735)
Supplement: Supplementary file 2 [file e-67-o2087-Isup2.hkl]

# 
# h,k,l, Fc-squared, Fo-squared, sigma(Fo-squared) and status flag 
# 
data_I
_shelx_title ' shelx in P2(1)' 
_shelx_refln_list_code          4 
_shelx_F_calc_maximum       99.86 
_exptl_crystal_F_000       520.00 
_reflns_d_resolution_high  0.7565 
 
loop_ 
 _symmetry_equiv_pos_as_xyz 
 'x, y, z' 
 '-x, y+1/2, -z' 
 
_cell_length_a    11.7374 
_cell_length_b     8.4087 
_cell_length_c    11.8848 
_cell_angle_alpha  90.000 
_cell_angle_beta  102.693 
_cell_angle_gamma  90.000 
 
_shelx_F_squared_multiplier     1.000 
 
loop_ 
 _refln_index_h 
 _refln_index_k 
 _refln_index_l 
 _refln_F_squared_calc 
 _refln_F_squared_meas 
 _refln_F_squared_sigma 
 _refln_observed_status 
   1   0   0     1406.75     1171.35      6.36 o 
   2   0   0     2316.28     1974.35     29.42 o 
   3   0   0      125.93      133.20      3.43 o 
   4   0   0       38.40       40.44      2.15 o 
   5   0   0       60.17       64.51      2.74 o 
   6   0   0       27.71       34.99      3.04 o 
   7   0   0      292.35      303.18      9.22 o 
   8   0   0     1040.52     1103.59     41.05 o 
   9   0   0      153.17      142.56      8.61 o 
  10   0   0        1.50        2.45      1.88 o 
  11   0   0      160.06      153.28      9.66 o 
  12   0   0       42.63       36.41      5.99 o 
  13   0   0       28.86       34.72      5.63 o 
  14   0   0       22.41       19.27     19.92 o 
  15   0   0       52.62       57.44     13.22 o 
   1   1   0      144.17      133.30      1.66 o 
   2   1   0     5533.85     5054.49     84.35 o 
   3   1   0     2470.00     2150.74     20.94 o 
   4   1   0      142.83      159.91      2.25 o 
   5   1   0       59.21       61.95      1.77 o 
   6   1   0      397.09      412.25      6.46 o 
   7   1   0      147.43      147.89      3.89 o 
   8   1   0      133.66      135.37      4.96 o 
   9   1   0      104.71       99.86      4.62 o 
  10   1   0        7.51        9.53      4.64 o 
  11   1   0      175.56      157.00      7.10 o 
  12   1   0       12.13       11.15      5.71 o 
  13   1   0       22.49       20.32      7.10 o 
  14   1   0       50.48       54.34      6.32 o 
  15   1   0       49.97       51.21      7.48 o 
   1   2   0     6636.37     5767.18     81.10 o 
   2   2   0     2518.20     2220.81     27.38 o 
   3   2   0      667.53      647.14     15.91 o 
   4   2   0      262.05      245.46      3.19 o 
   5   2   0     2000.47     2043.71     45.08 o 
   6   2   0       90.26      108.08      3.24 o 
   7   2   0       94.08       92.21      2.84 o 
   8   2   0       28.76       28.90      2.08 o 
   9   2   0       36.73       40.82      2.57 o 
  10   2   0       44.99       36.72      3.15 o 
  11   2   0      134.88      129.81      7.10 o 
  12   2   0       19.17       16.37      9.95 o 
  13   2   0       34.74       37.97      8.09 o 
  14   2   0       44.66       47.71      7.21 o 
   1   3   0     4852.64     4580.40     86.71 o 
   2   3   0     2483.34     2472.52     27.99 o 
   3   3   0       37.14       41.51      1.10 o 
   4   3   0      869.34      869.46     33.08 o 
   5   3   0      312.10      299.43      9.51 o 
   6   3   0      199.05      203.19      9.91 o 
   7   3   0      122.97      124.84      4.91 o 
   8   3   0       43.48       42.47      1.68 o 
   9   3   0      191.40      198.95      4.84 o 
  10   3   0      287.37      272.67     11.12 o 
  11   3   0      281.57      301.64     16.44 o 
  12   3   0       22.04       26.03     13.13 o 
  13   3   0       36.42       32.70     19.83 o 
  14   3   0       41.00       42.54      6.58 o 
   0   4   0      720.78      801.50      8.76 o 
   1   4   0     1161.64     1232.58     10.70 o 
   2   4   0      812.29      879.14     10.86 o 
   3   4   0       31.44       37.79      1.44 o 
   4   4   0       29.33       32.05      1.13 o 
   5   4   0      728.51      808.11     23.49 o 
   6   4   0       32.32       39.43      4.42 o 
   7   4   0      130.34      144.78      8.48 o 
   8   4   0      262.50      265.83     10.46 o 
   9   4   0       90.11       86.22      6.84 o 
  10   4   0      906.78      946.81     23.22 o 
  11   4   0       31.41       29.03     15.89 o 
  12   4   0       61.23       54.78      7.43 o 
  13   4   0      108.32      107.07      9.31 o 
  14   4   0       78.04       75.79      7.89 o 
   1   5   0     1112.83     1114.96     14.64 o 
   2   5   0      537.22      582.85     10.46 o 
   3   5   0      119.63      120.24      3.18 o 
   4   5   0      183.83      180.33      4.99 o 
   5   5   0      199.53      191.41      8.89 o 
   6   5   0       56.39       50.65      4.91 o 
   7   5   0       81.33       75.32      6.01 o 
   8   5   0       48.50       49.91      6.39 o 
   9   5   0       48.02       44.48      6.76 o 
  10   5   0      148.65      163.94     10.44 o 
  11   5   0      159.40      169.58     10.87 o 
  12   5   0       29.40       25.40      8.76 o 
  13   5   0       32.20       34.22     11.84 o 
   0   6   0       23.29       57.55      8.13 o 
   1   6   0       50.50       47.61      3.07 o 
   2   6   0      269.75      269.74      6.89 o 
   3   6   0       28.06       28.96      2.09 o 
   4   6   0      171.67      172.00      4.48 o 
   5   6   0       43.87       41.88      6.65 o 
   6   6   0       45.17       41.08      5.84 o 
   7   6   0      223.21      214.34     12.05 o 
   8   6   0       93.34       96.57      7.49 o 
   9   6   0      158.86      162.19     10.91 o 
  10   6   0       45.51       37.20     10.01 o 
  11   6   0       53.09       44.18      6.93 o 
  12   6   0       10.94        8.99      9.72 o 
   1   7   0       26.82       26.51      4.50 o 
   2   7   0      322.79      351.33     11.42 o 
   3   7   0      266.45      263.69      7.16 o 
   4   7   0      182.27      171.99      5.30 o 
   5   7   0      141.85      144.22      9.25 o 
   6   7   0       33.84       28.21     12.34 o 
   7   7   0       21.40       31.98     12.89 o 
   8   7   0       29.28       31.38      8.67 o 
   9   7   0      263.53      279.10     13.11 o 
  10   7   0       90.77       82.74      8.77 o 
  11   7   0       37.93       29.98     19.52 o 
   0   8   0       29.44       28.11      6.36 o 
   1   8   0       93.08       92.59      5.12 o 
   2   8   0       29.16       29.12      3.92 o 
   3   8   0       21.98       26.31      3.55 o 
   4   8   0       93.13       88.90      7.44 o 
   5   8   0        9.14        9.72      5.00 o 
   6   8   0       36.63       34.73      8.76 o 
   7   8   0      136.57      125.97      9.62 o 
   8   8   0       75.90       74.12      9.06 o 
   9   8   0       53.88       55.42      7.32 o 
  10   8   0       15.48       10.22     11.00 o 
   1   9   0        9.27       12.78      7.47 o 
   2   9   0       12.49       13.53      9.75 o 
   3   9   0       98.27      101.13      8.64 o 
   4   9   0       34.25       30.20     15.36 o 
   5   9   0       80.25       82.73      7.97 o 
   6   9   0       27.47       28.63     10.18 o 
   7   9   0       16.67       12.83     12.45 o 
   8   9   0       52.16       45.26      6.19 o 
   0  10   0      109.54      121.83     12.17 o 
   1  10   0       22.68       19.62      6.80 o 
   2  10   0       16.34       16.70      9.13 o 
   3  10   0       80.31       86.48      8.56 o 
   4  10   0       54.62       67.13      7.94 o 
   5  10   0        8.09        4.88      5.73 o 
   6  10   0       57.07       56.49      7.54 o 
   1  11   0       57.39       69.37      7.95 o 
   2  11   0        9.22        7.00      8.38 o 
 -15   0   1        5.66        5.57     17.62 o 
 -14   0   1       71.41       72.72     10.12 o 
 -13   0   1       53.54       46.20      6.55 o 
 -12   0   1      102.66      105.12      8.60 o 
 -11   0   1      355.33      361.50     16.44 o 
 -10   0   1      108.21      124.85      7.87 o 
  -9   0   1       79.74       86.11      6.01 o 
  -8   0   1      231.09      236.69      9.61 o 
  -7   0   1       67.42       68.40      3.84 o 
  -6   0   1     1848.04     1924.77     23.50 o 
  -5   0   1      549.00      554.10      8.50 o 
  -4   0   1      733.14      707.46     10.11 o 
  -3   0   1      318.46      323.12      4.02 o 
  -2   0   1     4465.07     3693.51     46.44 o 
  -1   0   1      505.70      444.55      9.75 o 
   0   0   1      332.82      300.39     12.37 o 
   1   0   1      525.42      481.10     13.57 o 
   2   0   1     3490.43     2966.14     49.72 o 
   3   0   1      330.56      298.86      5.81 o 
   4   0   1     1696.93     1653.67     32.38 o 
   5   0   1       14.75       15.94      1.71 o 
   6   0   1      238.20      243.49      6.47 o 
   7   0   1      447.03      444.95     14.59 o 
   8   0   1      853.90      922.95     32.51 o 
   9   0   1      176.68      172.59      9.29 o 
  10   0   1      493.39      454.62     14.36 o 
  11   0   1      169.82      155.77      9.89 o 
  12   0   1       37.55       34.21      5.73 o 
  13   0   1      117.57      108.65      9.10 o 
  14   0   1        2.15        2.75      8.50 o 
 -15   1   1      182.44      199.14     12.71 o 
 -14   1   1       23.47       15.29      9.31 o 
 -13   1   1        8.15        7.85      4.93 o 
 -12   1   1      275.77      256.28      9.65 o 
 -11   1   1       10.91       11.96      5.19 o 
 -10   1   1      201.74      182.87      6.25 o 
  -9   1   1       30.66       33.06      2.80 o 
  -8   1   1       60.91       66.69      2.91 o 
  -7   1   1       10.51        9.32      2.06 o 
  -6   1   1      495.22      504.79      5.55 o 
  -5   1   1      469.26      494.62      7.24 o 
  -4   1   1      505.07      521.57      8.27 o 
  -3   1   1      727.85      737.23     11.30 o 
  -2   1   1      730.27      661.46     12.41 o 
  -1   1   1     2915.25     2461.29     39.66 o 
   0   1   1      184.71      168.88      2.14 o 
   1   1   1      346.15      315.06      5.76 o 
   2   1   1      315.77      296.03      3.48 o 
   3   1   1      746.70      687.98     13.65 o 
   4   1   1      172.21      171.18      2.83 o 
   5   1   1      313.85      334.46      4.29 o 
   6   1   1      178.05      190.93      4.36 o 
   7   1   1       70.43       74.23      2.98 o 
   8   1   1      162.26      166.15      5.08 o 
   9   1   1      667.73      652.30     15.65 o 
  10   1   1       17.63       18.28      4.22 o 
  11   1   1      259.83      253.72      9.49 o 
  12   1   1       77.37       77.26      4.86 o 
  13   1   1       32.57       25.69      7.78 o 
  14   1   1       38.98       35.79      5.33 o 
 -15   2   1        4.38        4.56      4.74 o 
 -14   2   1       40.03       43.55      6.91 o 
 -13   2   1       99.68      103.55      8.07 o 
 -12   2   1      114.84      111.65      7.02 o 
 -11   2   1      136.07      127.25      5.43 o 
 -10   2   1      251.32      254.83      8.25 o 
  -9   2   1       33.12       29.56      2.07 o 
  -8   2   1      134.28      141.41      4.05 o 
  -7   2   1        0.28        2.17      1.03 o 
  -6   2   1       17.80       18.14      1.21 o 
  -5   2   1      193.93      204.28      3.70 o 
  -4   2   1      121.47      132.49      2.52 o 
  -3   2   1      904.71      869.58     12.20 o 
  -2   2   1     2348.56     2186.67     25.52 o 
  -1   2   1     9557.86     8100.52    100.84 o 
   0   2   1     2560.95     2234.86     39.73 o 
   1   2   1     2287.11     1997.63     25.29 o 
   2   2   1     1634.37     1488.74     17.02 o 
   3   2   1     2894.40     2715.37     62.28 o 
   4   2   1      136.12      126.78      1.94 o 
   5   2   1        9.94       11.57      1.16 o 
   6   2   1      490.38      522.75      7.62 o 
   7   2   1      476.30      491.91      8.64 o 
   8   2   1      109.85       98.79      3.49 o 
   9   2   1      454.06      420.26     19.04 o 
  10   2   1      396.49      411.51     12.47 o 
  11   2   1       75.74       74.61      4.62 o 
  12   2   1       27.19       28.38      9.85 o 
  13   2   1        8.54        8.87      6.11 o 
  14   2   1       37.24       36.23      9.73 o 
 -14   3   1        8.79       10.78     10.97 o 
 -13   3   1       33.61       26.02     15.83 o 
 -12   3   1      674.07      708.85     22.93 o 
 -11   3   1      101.39      101.57      8.16 o 
 -10   3   1      208.46      198.48      8.72 o 
  -9   3   1      164.91      132.08     12.78 o 
  -8   3   1       54.04       50.84      2.78 o 
  -7   3   1       90.75       98.42      3.91 o 
  -6   3   1      397.43      334.97     32.12 o 
  -5   3   1     2068.44     2166.45     42.89 o 
  -4   3   1      140.84      142.00      3.00 o 
  -3   3   1      420.64      430.66      5.23 o 
  -2   3   1      381.60      397.29      5.29 o 
  -1   3   1     2680.58     2430.08     34.88 o 
   0   3   1      890.44      904.47      8.92 o 
   1   3   1      139.20      130.14      2.22 o 
   2   3   1     1121.46     1127.01     10.27 o 
   3   3   1      175.85      173.49      3.16 o 
   4   3   1     1044.02     1027.67     33.43 o 
   5   3   1       46.02       44.47      1.93 o 
   6   3   1      167.36      161.99      5.28 o 
   7   3   1      567.87      583.00     11.42 o 
   8   3   1      239.92      239.30      5.43 o 
   9   3   1      219.31      221.15      5.36 o 
  10   3   1       78.22       80.21      6.70 o 
  11   3   1      100.79       95.65      8.10 o 
  12   3   1      214.05      216.44     12.50 o 
  13   3   1       99.80       91.12      8.60 o 
  14   3   1      266.91      259.12     12.67 o 
 -14   4   1       10.29        8.09      7.02 o 
 -13   4   1       10.78        9.89      7.24 o 
 -12   4   1       72.71       69.96      8.74 o 
 -11   4   1      194.66      189.15     11.01 o 
 -10   4   1      347.49      326.96     14.51 o 
  -9   4   1      153.92      151.24      8.21 o 
  -8   4   1      171.07      169.82      8.70 o 
  -7   4   1       75.66       81.04      5.62 o 
  -6   4   1      162.34      158.38      7.85 o 
  -5   4   1      141.77      151.52      4.32 o 
  -4   4   1       63.09       63.07      2.21 o 
  -3   4   1      469.17      501.84      6.75 o 
  -2   4   1      856.45      897.72      8.73 o 
  -1   4   1     1688.85     1737.71     14.81 o 
   0   4   1     1094.89     1099.38     12.94 o 
   1   4   1      699.88      740.47      8.74 o 
   2   4   1     1002.27     1047.39      9.66 o 
   3   4   1      816.29      779.12     18.40 o 
   4   4   1      418.62      458.95      9.55 o 
   5   4   1      302.50      295.65      8.76 o 
   6   4   1      533.26      579.06     22.58 o 
   7   4   1       30.34       27.79      6.93 o 
   8   4   1       34.09       34.68      6.51 o 
   9   4   1      306.72      296.38     13.69 o 
  10   4   1      156.56      146.99      9.50 o 
  11   4   1      122.98      117.63      9.47 o 
  12   4   1      100.72       92.01      9.67 o 
  13   4   1      203.56      198.95     12.78 o 
 -13   5   1      164.88      183.45     12.56 o 
 -12   5   1        9.15        9.84      9.44 o 
 -11   5   1       76.32       80.66      8.52 o 
 -10   5   1       67.68       60.56      8.69 o 
  -9   5   1      166.21      173.73     10.37 o 
  -8   5   1      127.55      130.26      8.42 o 
  -7   5   1      140.47      127.48      7.82 o 
  -6   5   1       84.16       93.40      6.16 o 
  -5   5   1       32.67       34.71      1.90 o 
  -4   5   1      110.23      111.03      2.90 o 
  -3   5   1      215.67      222.61      4.97 o 
  -2   5   1       47.50       47.51      2.29 o 
  -1   5   1      731.99      745.57     10.89 o 
   0   5   1     1135.25     1217.85     15.51 o 
   1   5   1      842.42      885.88     18.79 o 
   2   5   1       14.93       14.35      1.62 o 
   3   5   1       42.62       45.60      1.96 o 
   4   5   1      119.40      119.76      5.27 o 
   5   5   1       15.17       11.73      1.96 o 
   6   5   1       45.55       45.49      4.83 o 
   7   5   1      114.33      108.80      7.16 o 
   8   5   1      300.15      314.89     14.47 o 
   9   5   1      115.03      107.70      7.99 o 
  10   5   1        4.30        5.43      4.46 o 
  11   5   1       30.55       28.14     16.27 o 
  12   5   1       22.99       20.08     16.08 o 
  13   5   1        2.65        1.85      2.56 o 
 -12   6   1        8.78        5.92      5.21 o 
 -11   6   1      117.37      120.22      9.50 o 
 -10   6   1       42.86       40.90      6.79 o 
  -9   6   1       31.78       28.96      7.94 o 
  -8   6   1       23.49       24.70     12.78 o 
  -7   6   1       37.67       37.20      6.18 o 
  -6   6   1      143.13      148.69      8.34 o 
  -5   6   1       28.33       26.96      1.52 o 
  -4   6   1      161.35      158.49      4.46 o 
  -3   6   1       87.86       88.79      3.24 o 
  -2   6   1      676.13      655.86     13.65 o 
  -1   6   1      635.50      675.80     16.62 o 
   0   6   1      620.13      654.21     15.19 o 
   1   6   1     1084.27     1104.66     69.68 o 
   2   6   1       97.81      104.00      4.24 o 
   3   6   1       34.50       32.18      2.04 o 
   4   6   1      505.48      511.82     12.33 o 
   5   6   1        2.21        2.25      1.28 o 
   6   6   1       76.27       75.31      6.29 o 
   7   6   1       95.04       89.10      8.28 o 
   8   6   1       19.17       16.21     10.10 o 
   9   6   1       24.13       19.74     10.78 o 
  10   6   1       19.00       15.67      8.66 o 
  11   6   1       21.98       21.23     19.06 o 
  12   6   1       16.12       14.00     11.70 o 
 -11   7   1       24.49       18.13     15.20 o 
 -10   7   1       16.45       14.59      9.21 o 
  -9   7   1       85.07       76.62      8.75 o 
  -8   7   1       54.64       60.54      6.59 o 
  -7   7   1       53.38       53.63      8.52 o 
  -6   7   1       59.51       55.01      5.94 o 
  -5   7   1      125.87      120.31      8.27 o 
  -4   7   1       37.05       31.32      2.76 o 
  -3   7   1      268.19      281.16      7.68 o 
  -2   7   1      528.22      541.62     11.61 o 
  -1   7   1      223.14      219.68      7.12 o 
   0   7   1      250.95      266.01      8.36 o 
   1   7   1      391.55      408.79     10.02 o 
   2   7   1      353.62      330.57      8.44 o 
   3   7   1      544.71      553.37     10.70 o 
   4   7   1      173.86      178.62      7.06 o 
   5   7   1      266.55      257.04     13.46 o 
   6   7   1      192.07      173.66     10.41 o 
   7   7   1       75.14       76.84      7.12 o 
   8   7   1      163.21      173.49     13.67 o 
   9   7   1       77.57       81.26      7.51 o 
  10   7   1       20.68       17.20     13.67 o 
  11   7   1       66.98       57.51      7.17 o 
 -10   8   1       59.98       54.27     10.90 o 
  -9   8   1       81.41       85.84      8.70 o 
  -8   8   1       57.63       49.36      8.89 o 
  -7   8   1       17.91       16.64     12.80 o 
  -6   8   1       10.64       10.21      6.17 o 
  -5   8   1      145.58      137.72      9.49 o 
  -4   8   1       47.51       42.17      8.63 o 
  -3   8   1        6.60        5.38      3.64 o 
  -2   8   1      212.56      216.35      8.44 o 
  -1   8   1      286.99      306.98     12.04 o 
   0   8   1      234.35      217.68      8.66 o 
   1   8   1      305.39      318.05     11.10 o 
   2   8   1       20.27       19.49      3.66 o 
   3   8   1      125.81      135.91      9.11 o 
   4   8   1      201.98      204.08     11.61 o 
   5   8   1       48.24       39.07      6.85 o 
   6   8   1       78.47       80.39      7.38 o 
   7   8   1       16.66       13.91      9.28 o 
   8   8   1        9.34        8.39      7.32 o 
   9   8   1       52.41       49.44      6.78 o 
  10   8   1       15.84       13.86     11.59 o 
  -9   9   1       13.96       10.65     14.01 o 
  -8   9   1       61.33       66.94      8.29 o 
  -7   9   1        0.92        1.99      3.57 o 
  -6   9   1       19.05       17.63     14.61 o 
  -5   9   1        3.11        4.48      2.93 o 
  -4   9   1        4.02        4.29      3.64 o 
  -3   9   1        2.06        2.10      2.87 o 
  -2   9   1       42.28       40.83      4.32 o 
  -1   9   1       26.56       21.77      5.67 o 
   0   9   1       46.93       44.59      5.12 o 
   1   9   1      199.16      192.75      8.90 o 
   2   9   1       16.99       16.80      4.91 o 
   3   9   1       17.16       15.23      9.55 o 
   4   9   1       13.87       16.56      9.53 o 
   5   9   1       60.16       59.91      7.29 o 
   6   9   1       41.97       35.61      7.45 o 
   7   9   1       35.11       28.37      6.31 o 
   8   9   1        8.75        7.18      7.14 o 
  -6  10   1        4.29        4.25      6.26 o 
  -5  10   1       21.52       19.30      7.96 o 
  -4  10   1       84.43       95.35      8.99 o 
  -3  10   1        0.37        0.96      1.88 o 
  -2  10   1        5.84        3.70      3.45 o 
  -1  10   1       52.62       55.66      6.04 o 
   0  10   1       32.90       28.61      4.32 o 
   1  10   1      178.50      179.81     10.31 o 
   2  10   1       18.21       11.86      9.72 o 
   3  10   1        5.74        1.88      3.07 o 
   4  10   1       85.51       98.04      9.25 o 
   5  10   1       12.06        9.16     10.10 o 
   6  10   1       36.80       35.31      5.84 o 
  -2  11   1        3.85        2.93      7.65 o 
  -1  11   1       14.19       11.15     18.46 o 
   0  11   1        6.06        5.39     10.38 o 
   1  11   1       22.71       12.72     16.80 o 
 -15   0   2        8.30       13.44     19.01 o 
 -14   0   2        5.51        5.45      5.66 o 
 -13   0   2       28.64       22.90      4.82 o 
 -12   0   2       67.25       61.95      6.19 o 
 -11   0   2       34.87       33.95     12.90 o 
 -10   0   2       27.91       32.86      6.99 o 
  -9   0   2       84.96       76.85      5.84 o 
  -8   0   2       62.71       59.77      4.89 o 
  -7   0   2       46.16       50.59      3.59 o 
  -6   0   2      134.49      135.76      4.18 o 
  -5   0   2     2424.18     2450.14     31.27 o 
  -4   0   2      139.72      143.28      3.19 o 
  -3   0   2      124.40      126.79      2.79 o 
  -2   0   2      235.27      230.48      3.92 o 
  -1   0   2     4524.51     3722.82     85.63 o 
   0   0   2     3815.52     3087.95    126.67 o 
   1   0   2     1899.45     1754.33     24.27 o 
   3   0   2      320.75      324.30      4.73 o 
   4   0   2      871.87      919.91      9.61 o 
   5   0   2      127.21      140.18      4.35 o 
   6   0   2      673.88      672.80     13.87 o 
   7   0   2      571.63      564.55     17.43 o 
   8   0   2       11.05       15.23     10.71 o 
   9   0   2      475.18      484.50     17.54 o 
  10   0   2        5.26        6.96      4.50 o 
  11   0   2        6.85        5.48      5.14 o 
  12   0   2      115.41      109.22      8.57 o 
  13   0   2        2.37        1.42      2.71 o 
  14   0   2        1.33        3.82      4.91 o 
 -15   1   2       82.26       79.75      8.91 o 
 -14   1   2        4.50        5.76      4.94 o 
 -13   1   2       11.75       10.55      6.59 o 
 -12   1   2       14.66       17.31      6.24 o 
 -11   1   2      435.27      424.80     14.91 o 
 -10   1   2       28.84       25.11      4.13 o 
  -9   1   2      509.17      521.29     13.15 o 
  -8   1   2       96.85       96.64      3.89 o 
  -7   1   2      363.30      421.85      7.12 o 
  -6   1   2      383.16      388.38      6.29 o 
  -5   1   2      643.31      708.88     13.51 o 
  -4   1   2      941.65      935.39      5.71 o 
  -3   1   2     1035.74      944.23     10.67 o 
  -2   1   2     1448.27     1273.11     14.07 o 
  -1   1   2       86.14       92.91      1.46 o 
   0   1   2      697.87      658.06     13.17 o 
   1   1   2     9972.34     8404.89    275.61 o 
   2   1   2      355.54      346.59      3.59 o 
   3   1   2      825.44      850.46     10.01 o 
   4   1   2      101.17      103.72      2.30 o 
   5   1   2      433.62      436.82      7.21 o 
   6   1   2        8.70        5.68      1.92 o 
   7   1   2       52.39       54.74      2.99 o 
   8   1   2       96.58       99.63      4.64 o 
   9   1   2     1043.73     1088.49     27.95 o 
  10   1   2       79.07       71.93      4.55 o 
  11   1   2       72.43       66.05      4.49 o 
  12   1   2       27.37       25.01      3.87 o 
  13   1   2       55.94       59.37      6.26 o 
  14   1   2       22.48       14.37     15.85 o 
 -15   2   2       17.36       13.85     13.00 o 
 -14   2   2       15.98       15.35      7.71 o 
 -13   2   2       17.44       15.28     10.57 o 
 -12   2   2      167.89      167.89      8.20 o 
 -11   2   2      216.73      185.33     21.19 o 
 -10   2   2      190.57      173.02      5.97 o 
  -9   2   2       71.22       71.29      3.77 o 
  -8   2   2       59.84       58.71      2.88 o 
  -7   2   2       49.81       44.66      2.20 o 
  -6   2   2      656.59      714.45      9.41 o 
  -5   2   2      161.94      180.49      3.58 o 
  -4   2   2      133.42      145.84      2.61 o 
  -3   2   2        6.68        6.06      0.89 o 
  -2   2   2      596.08      547.61      9.77 o 
  -1   2   2      384.56      375.07      4.16 o 
   0   2   2      325.97      350.65      4.05 o 
   1   2   2     3652.33     3282.84     35.29 o 
   2   2   2      949.85      862.09     20.54 o 
   3   2   2      370.61      381.11      8.86 o 
   4   2   2       58.15       52.87      1.82 o 
   5   2   2      225.70      218.97      4.60 o 
   6   2   2     1068.13     1108.57     18.20 o 
   7   2   2      331.92      347.93      7.63 o 
   8   2   2      172.49      168.81      5.17 o 
   9   2   2       19.96       18.89      4.43 o 
  10   2   2      147.86      143.75      7.49 o 
  11   2   2       63.73       64.39      4.90 o 
  12   2   2       41.51       43.69      6.22 o 
  13   2   2        2.06        1.99      3.03 o 
  14   2   2        9.25        8.53      8.21 o 
 -14   3   2       76.04       78.25      8.08 o 
 -13   3   2        1.89        2.33      3.24 o 
 -12   3   2      235.59      232.16     13.58 o 
 -11   3   2       83.17       76.38      5.32 o 
 -10   3   2      213.20      211.28      8.92 o 
  -9   3   2      279.14      290.11      5.46 o 
  -8   3   2       48.25       47.07      2.88 o 
  -7   3   2      109.50      121.81      4.24 o 
  -6   3   2      191.81      183.24      5.86 o 
  -5   3   2      225.76      235.08      5.24 o 
  -4   3   2     1660.08     1684.83     30.98 o 
  -3   3   2      189.67      199.17      3.11 o 
  -2   3   2      709.86      716.33      9.84 o 
  -1   3   2      388.56      358.58      4.01 o 
   0   3   2      680.83      673.16     10.84 o 
   1   3   2       89.26       81.65      1.96 o 
   2   3   2       28.69       27.20      1.29 o 
   3   3   2      105.03      108.31      2.06 o 
   4   3   2      276.12      290.44      7.27 o 
   5   3   2      114.12      113.63      4.11 o 
   6   3   2      210.80      231.60      6.08 o 
   7   3   2       14.49       12.27      1.11 o 
   8   3   2      766.87      747.00     22.95 o 
   9   3   2      119.40      113.59      4.53 o 
  10   3   2      111.58      118.59      7.83 o 
  11   3   2      224.85      228.99     12.17 o 
  12   3   2       87.85       86.28      7.53 o 
  13   3   2      159.22      147.89     10.94 o 
  14   3   2       28.92       25.48      8.86 o 
 -14   4   2       10.84        7.51      6.74 o 
 -13   4   2       12.67       11.61      8.03 o 
 -12   4   2      155.42      156.52     11.47 o 
 -11   4   2       68.87       62.30      6.96 o 
 -10   4   2      750.24      785.90     26.37 o 
  -9   4   2      187.48      193.54      6.17 o 
  -8   4   2      176.55      152.33     14.10 o 
  -7   4   2      226.40      229.68      7.03 o 
  -6   4   2       97.66      106.52      4.94 o 
  -5   4   2       61.81       70.53      3.12 o 
  -4   4   2       44.65       44.02      1.64 o 
  -3   4   2      586.45      646.99      8.67 o 
  -2   4   2        1.94        1.76      0.71 o 
  -1   4   2      920.69      961.60     17.85 o 
   0   4   2      363.36      328.02      4.29 o 
   1   4   2      922.80      904.67     12.25 o 
   2   4   2      251.24      258.52      4.77 o 
   3   4   2      131.25      130.31      2.77 o 
   4   4   2      406.16      433.06      9.25 o 
   5   4   2      632.87      659.51     12.77 o 
   6   4   2      248.45      262.40      7.28 o 
   7   4   2      175.39      115.83     30.58 o 
   8   4   2      640.31      603.71     36.53 o 
   9   4   2       56.09       53.84      7.14 o 
  10   4   2       46.59       45.47      7.15 o 
  11   4   2      123.88      115.96      9.06 o 
  12   4   2      179.59      188.86     11.79 o 
  13   4   2       48.04       44.90      6.62 o 
 -13   5   2       24.70       19.28     14.77 o 
 -12   5   2       84.29       85.38      8.16 o 
 -11   5   2       21.75       21.91     12.45 o 
 -10   5   2       32.16       31.94      6.97 o 
  -9   5   2      137.88      147.78      9.35 o 
  -8   5   2       58.76       60.54      6.38 o 
  -7   5   2      203.60      192.36      5.18 o 
  -6   5   2        4.97        4.25      1.60 o 
  -5   5   2      161.71      178.47      5.82 o 
  -4   5   2       40.81       37.74      2.07 o 
  -3   5   2      271.88      271.55      5.99 o 
  -2   5   2      318.14      320.78      6.38 o 
  -1   5   2      275.50      272.50      6.23 o 
   0   5   2      270.17      265.85      6.11 o 
   1   5   2      320.06      318.78      6.23 o 
   2   5   2      127.71      121.20      3.43 o 
   3   5   2      367.17      375.48      7.17 o 
   4   5   2       28.32       28.48      2.37 o 
   5   5   2       88.17       87.24      3.25 o 
   6   5   2      183.34      183.31      5.05 o 
   7   5   2      208.89      204.16      9.21 o 
   8   5   2       27.84       31.38      7.96 o 
   9   5   2       36.81       34.65      7.13 o 
  10   5   2        1.78        3.64      3.15 o 
  11   5   2       63.66       62.08      7.24 o 
  12   5   2        4.47        4.86      4.28 o 
 -13   6   2       14.51       11.06     14.31 o 
 -12   6   2       39.28       39.08      6.24 o 
 -11   6   2       32.55       29.61     14.84 o 
 -10   6   2       88.71       86.14      8.44 o 
  -9   6   2        5.33        8.14      5.15 o 
  -8   6   2       52.17       50.62      5.62 o 
  -7   6   2       56.01       54.41      6.32 o 
  -6   6   2       31.27       23.62      2.51 o 
  -5   6   2       75.88       70.89      2.02 o 
  -4   6   2       27.37       25.71      1.83 o 
  -3   6   2       15.11       13.24      1.93 o 
  -2   6   2      332.25      319.73     10.46 o 
  -1   6   2       87.62       82.16      4.82 o 
   0   6   2      249.70      232.71      7.71 o 
   1   6   2       29.99       27.19      2.96 o 
   2   6   2       35.53       34.87      2.70 o 
   3   6   2        3.33        2.68      1.33 o 
   4   6   2       40.37       37.25      3.02 o 
   5   6   2        0.98        0.93      0.78 o 
   6   6   2       63.64       69.05      6.32 o 
   7   6   2      378.41      390.63     18.51 o 
   8   6   2      150.85      159.82     10.20 o 
   9   6   2        9.24        9.00      6.95 o 
  10   6   2      152.92      147.33      9.77 o 
  11   6   2       10.18        7.82      6.30 o 
  12   6   2       69.72       70.69      7.92 o 
 -12   7   2       44.55       45.07      7.63 o 
 -11   7   2        2.17        2.39      3.70 o 
 -10   7   2        8.59        8.63      6.31 o 
  -9   7   2        3.02        5.31      3.82 o 
  -8   7   2       23.03       22.37     12.93 o 
  -7   7   2       68.35       57.54      7.74 o 
  -6   7   2      139.42      125.78      7.98 o 
  -5   7   2      105.72       90.87      6.91 o 
  -4   7   2        2.43        0.83      1.27 o 
  -3   7   2      355.21      348.22      8.71 o 
  -2   7   2       42.36       52.23      5.08 o 
  -1   7   2      304.39      309.93      8.58 o 
   0   7   2      553.01      569.01     12.32 o 
   1   7   2       68.29       57.64      4.05 o 
   2   7   2      297.13      286.78      9.00 o 
   3   7   2      379.82      390.69      9.27 o 
   4   7   2      458.76      454.42     14.75 o 
   5   7   2      159.80      148.55     10.13 o 
   6   7   2       35.26       32.71      6.11 o 
   7   7   2       13.61       13.63      9.25 o 
   8   7   2       10.79        7.47      5.11 o 
   9   7   2        9.72       11.55      7.07 o 
  10   7   2      121.00      122.01     10.23 o 
  11   7   2       16.08       13.41     10.45 o 
 -10   8   2        5.47        3.41      2.86 o 
  -9   8   2       55.98       56.73      7.70 o 
  -8   8   2        4.60        3.78      3.25 o 
  -7   8   2        0.09        1.38      1.82 o 
  -6   8   2        3.21        4.34      3.60 o 
  -5   8   2       37.87       39.78      7.27 o 
  -4   8   2       28.20       20.98      9.88 o 
  -3   8   2      202.87      196.11      8.17 o 
  -2   8   2      117.71      100.66      5.49 o 
  -1   8   2      242.18      257.44      9.72 o 
   0   8   2       20.16       20.71      8.91 o 
   1   8   2       92.24       90.88      5.14 o 
   2   8   2       15.22       10.36      3.15 o 
   3   8   2      173.85      178.36      8.80 o 
   4   8   2        6.21        6.40      4.31 o 
   5   8   2       52.15       57.79      7.02 o 
   6   8   2        2.34        2.33      2.67 o 
   7   8   2       78.51       72.95      7.82 o 
   8   8   2       25.43       17.09     15.05 o 
   9   8   2       37.79       29.24      6.41 o 
  -9   9   2       35.00       32.51      8.41 o 
  -8   9   2      141.59      139.71     10.77 o 
  -7   9   2       18.42       18.86      6.71 o 
  -6   9   2       23.38       23.14      8.29 o 
  -5   9   2       50.07       50.45      7.10 o 
  -4   9   2       19.40       20.24     13.19 o 
  -3   9   2       12.42        9.72      6.43 o 
  -2   9   2        9.30        7.45      5.13 o 
  -1   9   2        3.90        3.21      2.66 o 
   0   9   2        9.02        6.54      4.12 o 
   1   9   2       23.93       17.92      9.28 o 
   2   9   2       71.40       65.84      5.36 o 
   3   9   2       51.15       49.62      9.97 o 
   4   9   2       27.95       28.07      6.82 o 
   5   9   2       46.18       46.47      6.13 o 
   6   9   2       21.57       19.38     13.50 o 
   7   9   2        5.26        5.30      6.12 o 
   8   9   2        6.49        7.51      5.62 o 
  -6  10   2       47.96       55.62     10.22 o 
  -5  10   2        9.51       10.78     10.92 o 
  -4  10   2       12.20        7.70      6.47 o 
  -3  10   2       22.07       16.48      6.57 o 
  -2  10   2       21.37       29.85      5.92 o 
  -1  10   2      134.59      114.93      9.01 o 
   0  10   2      133.43      130.19      7.50 o 
   1  10   2       22.31       22.84      6.92 o 
   2  10   2       46.42       51.69      7.90 o 
   3  10   2       12.20        9.87      8.65 o 
   4  10   2      163.59      165.55     11.55 o 
   5  10   2       19.71       17.26      6.23 o 
  -1  11   2       13.35       10.34     19.74 o 
   0  11   2       69.78       72.87     15.62 o 
 -15   0   3        3.56        5.58      7.08 o 
 -14   0   3       15.78       13.14     14.73 o 
 -13   0   3        3.28        3.16      3.49 o 
 -12   0   3       10.75        7.09      4.42 o 
 -11   0   3       75.72       60.59      6.11 o 
 -10   0   3       19.33       20.69     12.23 o 
  -9   0   3       70.46       75.71      5.58 o 
  -8   0   3      194.96      211.90      9.04 o 
  -7   0   3       17.04       17.88      2.77 o 
  -6   0   3        0.11        5.23     18.63 o 
  -5   0   3      532.33      554.73      8.51 o 
  -4   0   3     1555.05     1540.06     29.32 o 
  -3   0   3       43.14       37.73      1.92 o 
  -2   0   3      147.60      148.40      3.08 o 
  -1   0   3      110.99      113.42      2.84 o 
   0   0   3      453.56      438.84      8.52 o 
   1   0   3     2715.00     2539.92     34.24 o 
   2   0   3      471.89      436.68      5.69 o 
   3   0   3     7228.72     6189.49    218.79 o 
   4   0   3     2065.23     2095.55     59.01 o 
   5   0   3      750.79      811.43     15.87 o 
   6   0   3       86.75       95.54      6.22 o 
   7   0   3      462.24      481.27     16.64 o 
   8   0   3      872.86      872.08     26.90 o 
   9   0   3      145.55      139.93      8.10 o 
  10   0   3      325.53      346.82     16.37 o 
  11   0   3       29.68       29.46      5.68 o 
  12   0   3       20.40       20.65      6.51 o 
  13   0   3        6.29        5.18      6.53 o 
  14   0   3        0.39        0.79      4.09 o 
 -15   1   3       70.18       64.25      7.85 o 
 -14   1   3       73.50       66.35      5.64 o 
 -13   1   3      221.69      219.84     10.08 o 
 -12   1   3       98.13       97.33      5.45 o 
 -11   1   3      102.79       96.42      4.93 o 
 -10   1   3       91.60       87.98      4.53 o 
  -9   1   3      128.40      122.09      5.26 o 
  -8   1   3      247.58      256.80      6.55 o 
  -7   1   3      244.58      294.57      6.75 o 
  -6   1   3     1420.29     1589.91     19.19 o 
  -5   1   3      568.80      580.37      5.57 o 
  -4   1   3      328.23      334.11      3.91 o 
  -3   1   3      168.91      159.55      2.34 o 
  -2   1   3     1120.98     1044.54     17.37 o 
  -1   1   3      531.03      522.35      4.77 o 
   0   1   3      502.58      485.47      7.42 o 
   1   1   3     2940.18     2621.10     37.04 o 
   2   1   3     1374.54     1287.02     18.61 o 
   3   1   3      890.61      900.31      8.26 o 
   4   1   3      211.56      215.80      3.72 o 
   5   1   3      618.23      688.71      9.94 o 
   6   1   3      283.73      300.66      6.58 o 
   7   1   3       26.43       21.90      2.19 o 
   8   1   3       75.72       72.32      4.46 o 
   9   1   3       12.31       12.13      4.70 o 
  10   1   3       71.76       66.34      4.50 o 
  11   1   3        5.31        3.38      2.08 o 
  12   1   3        2.00        2.79      2.69 o 
  13   1   3        2.49        2.21      2.65 o 
  14   1   3       19.31       18.04     23.75 o 
 -15   2   3        9.97        7.45      9.28 o 
 -14   2   3       11.97       13.40      9.66 o 
 -13   2   3       29.66       29.25      8.89 o 
 -12   2   3       24.21       22.06      8.50 o 
 -11   2   3      336.42      327.40     10.82 o 
 -10   2   3      144.70      142.13      5.34 o 
  -9   2   3      136.45      140.13      5.00 o 
  -8   2   3       36.35       40.23      2.73 o 
  -7   2   3       40.26       40.45      2.27 o 
  -6   2   3      309.60      321.10      5.76 o 
  -5   2   3     1003.49     1074.50     15.49 o 
  -4   2   3      318.91      312.39      5.92 o 
  -3   2   3      795.48      822.56      9.84 o 
  -2   2   3      264.36      267.47      4.06 o 
  -1   2   3      377.85      355.63      6.05 o 
   0   2   3      744.98      689.77     13.96 o 
   1   2   3     1011.76      941.61      9.52 o 
   2   2   3      260.85      262.30      4.17 o 
   3   2   3      248.21      284.03      4.07 o 
   4   2   3     1345.49     1419.95     28.25 o 
   5   2   3     1284.85     1404.61     18.58 o 
   6   2   3      489.97      463.58      9.67 o 
   7   2   3      156.07      157.24      4.93 o 
   8   2   3      139.32      125.89      4.55 o 
   9   2   3      134.29      130.35      5.89 o 
  10   2   3       93.82       93.02      5.03 o 
  11   2   3        6.69        6.84      6.45 o 
  12   2   3        3.25        4.33      3.63 o 
  13   2   3       16.68       12.45     10.28 o 
 -14   3   3        1.30        1.57      2.18 o 
 -13   3   3       45.02       39.62      8.71 o 
 -12   3   3       30.43       33.69      7.59 o 
 -11   3   3      285.63      280.97     11.12 o 
 -10   3   3      438.64      454.24     15.90 o 
  -9   3   3        3.13        3.50      1.85 o 
  -8   3   3      328.53      337.74      8.37 o 
  -7   3   3      265.04      272.58      6.73 o 
  -6   3   3      256.48      274.90      6.33 o 
  -5   3   3      736.22      802.24      9.84 o 
  -4   3   3      149.07      162.57      3.11 o 
  -3   3   3      852.58      917.21      9.99 o 
  -2   3   3       12.99       13.78      1.08 o 
  -1   3   3      331.38      338.99      6.43 o 
   0   3   3       93.81       92.57      2.22 o 
   1   3   3      679.32      642.70      6.86 o 
   2   3   3      633.33      649.19     10.32 o 
   3   3   3      567.58      600.84     11.71 o 
   4   3   3        8.39        7.43      1.63 o 
   5   3   3      392.65      416.52      7.38 o 
   6   3   3      342.86      368.08      8.68 o 
   7   3   3      224.90      212.26      5.80 o 
   8   3   3      186.78      194.30      6.48 o 
   9   3   3      131.05      132.38      7.51 o 
  10   3   3       25.16       23.60     11.14 o 
  11   3   3      122.80      130.94      9.16 o 
  12   3   3      191.18      195.92     11.11 o 
  13   3   3       12.79       10.70      9.49 o 
 -14   4   3       54.92       46.72      8.84 o 
 -13   4   3       15.04       16.27      9.84 o 
 -12   4   3       24.07       24.61      7.21 o 
 -11   4   3       62.14       66.52      7.07 o 
 -10   4   3      116.47      126.35      8.28 o 
  -9   4   3      397.03      370.30     16.17 o 
  -8   4   3      318.17      331.92      9.03 o 
  -7   4   3      283.33      278.41      8.06 o 
  -6   4   3      195.14      192.67      6.35 o 
  -5   4   3      209.77      235.01      4.74 o 
  -4   4   3      157.77      155.16      3.63 o 
  -3   4   3      252.67      270.24      5.12 o 
  -2   4   3      256.27      289.33      5.28 o 
  -1   4   3       70.06       68.47      2.36 o 
   0   4   3      750.36      777.92     18.90 o 
   1   4   3       47.14       51.69      2.07 o 
   2   4   3      179.80      169.52      3.88 o 
   3   4   3       78.71       76.50      2.43 o 
   4   4   3      617.91      682.15     10.74 o 
   5   4   3      173.93      174.19      5.79 o 
   6   4   3      130.52      127.28      5.02 o 
   7   4   3      117.25       97.94     11.66 o 
   8   4   3      128.80      118.20      8.56 o 
   9   4   3      124.62      127.56      8.17 o 
  10   4   3       50.43       52.81      6.58 o 
  11   4   3      148.38      157.36      9.82 o 
  12   4   3        3.70        2.85      4.09 o 
  13   4   3      213.20      202.62     11.62 o 
 -13   5   3       12.00        8.01      4.89 o 
 -12   5   3       25.32       21.38     12.80 o 
 -11   5   3       31.19       32.09      6.49 o 
 -10   5   3       16.16       18.01      9.60 o 
  -9   5   3      199.50      206.34     11.34 o 
  -8   5   3      340.94      337.84      8.49 o 
  -7   5   3      134.20      125.70      4.36 o 
  -6   5   3      121.20      124.54      5.56 o 
  -5   5   3      581.36      614.98     11.62 o 
  -4   5   3       20.98       19.20      1.69 o 
  -3   5   3        6.99        4.93      1.84 o 
  -2   5   3      275.30      281.90      6.46 o 
  -1   5   3      117.84      117.64      4.17 o 
   0   5   3      465.33      470.25      8.78 o 
   1   5   3      356.95      347.11      7.32 o 
   2   5   3      304.89      305.62      6.10 o 
   3   5   3      291.10      286.36      6.50 o 
   4   5   3       48.29       42.95      2.83 o 
   5   5   3      208.20      204.47      7.25 o 
   6   5   3        9.00       11.40      2.82 o 
   7   5   3       93.99       89.25      6.49 o 
   8   5   3       13.15       16.19      6.86 o 
   9   5   3        9.50       11.20      5.26 o 
  10   5   3       92.66       93.26      8.36 o 
  11   5   3       27.87       28.85     10.31 o 
  12   5   3        0.01        1.42      2.54 o 
 -13   6   3        9.34        5.98      8.18 o 
 -12   6   3       32.17       30.88     10.11 o 
 -11   6   3       32.88       36.10      7.99 o 
 -10   6   3       31.56       33.13      6.02 o 
  -9   6   3      129.58      123.24      8.86 o 
  -8   6   3       61.11       53.40      5.76 o 
  -7   6   3        3.76        4.04      2.12 o 
  -6   6   3       23.16       23.79      3.87 o 
  -5   6   3      133.33      126.78      3.43 o 
  -4   6   3      493.09      501.94     10.70 o 
  -3   6   3       50.29       62.64      5.92 o 
  -2   6   3      196.78      194.09      6.98 o 
  -1   6   3      170.36      159.71      5.35 o 
   0   6   3      349.48      351.59      9.34 o 
   1   6   3      176.24      167.90      5.80 o 
   2   6   3       40.00       34.98      2.64 o 
   3   6   3      306.89      310.51      6.41 o 
   4   6   3       44.81       43.56      3.44 o 
   5   6   3      105.55      110.24      5.44 o 
   6   6   3      175.09      178.48     11.09 o 
   7   6   3       77.33       76.58      7.28 o 
   8   6   3      182.15      175.35     10.80 o 
   9   6   3       77.18       75.35      9.32 o 
  10   6   3       70.62       69.26      7.26 o 
  11   6   3       14.82       12.21      9.35 o 
 -12   7   3       59.48       60.29      8.00 o 
 -11   7   3       30.91       32.94      9.60 o 
 -10   7   3       44.97       46.06      7.20 o 
  -9   7   3       24.76       19.90     13.03 o 
  -8   7   3       47.78       38.66      6.00 o 
  -7   7   3      289.05      289.33     14.25 o 
  -6   7   3       36.69       32.42      7.78 o 
  -5   7   3       52.74       59.71      4.83 o 
  -4   7   3       60.75       49.78      4.09 o 
  -3   7   3       24.22       20.73      3.46 o 
  -2   7   3        2.66        2.76      1.98 o 
  -1   7   3      604.29      634.18     12.00 o 
   0   7   3      823.00      763.00     48.59 o 
   1   7   3      213.69      219.30      7.11 o 
   2   7   3      238.63      266.69      8.15 o 
   3   7   3      214.07      213.41      8.58 o 
   4   7   3       90.23       87.27      5.35 o 
   5   7   3      285.85      312.17     14.38 o 
   6   7   3       78.72       77.91      7.16 o 
   7   7   3       20.04       18.49     10.43 o 
   8   7   3       22.24       18.66     14.12 o 
   9   7   3       11.57        9.64      7.42 o 
  10   7   3       38.26       36.64      7.64 o 
 -10   8   3       25.21       24.31     10.59 o 
  -9   8   3       51.63       58.41      7.69 o 
  -8   8   3       26.38       19.23     11.94 o 
  -7   8   3       19.82       18.51      8.35 o 
  -6   8   3       23.99       18.15     11.37 o 
  -5   8   3       79.63       78.40      6.81 o 
  -4   8   3      146.57      133.24      7.80 o 
  -3   8   3        4.59        5.48      4.34 o 
  -2   8   3       24.48       25.24      3.73 o 
  -1   8   3      140.36      140.01      6.68 o 
   0   8   3      102.99      105.63      5.35 o 
   1   8   3       20.79       20.71      3.67 o 
   2   8   3       84.55       79.06      6.64 o 
   3   8   3      220.85      205.51      9.30 o 
   4   8   3       98.90       93.55      7.08 o 
   5   8   3      214.27      235.91     12.74 o 
   6   8   3        9.42       12.36      8.07 o 
   7   8   3       47.90       42.88      6.15 o 
   8   8   3       27.42       27.28      7.42 o 
   9   8   3       72.09       65.68      7.39 o 
  -9   9   3       12.82       10.73     21.39 o 
  -8   9   3       14.01       10.89     13.66 o 
  -7   9   3       14.44        9.32      9.18 o 
  -6   9   3        9.28        7.22      5.09 o 
  -5   9   3       44.55       42.97      6.36 o 
  -4   9   3      112.78      108.67      8.45 o 
  -3   9   3       45.88       43.71      6.65 o 
  -2   9   3      103.70      102.18      6.28 o 
  -1   9   3       96.06       86.74      6.03 o 
   0   9   3      227.16      211.31      9.20 o 
   1   9   3      110.03      104.11      6.99 o 
   2   9   3        5.58        3.19      4.51 o 
   3   9   3       33.86       33.69     10.93 o 
   4   9   3       21.70       19.04      5.18 o 
   5   9   3        7.58        5.89      4.72 o 
   6   9   3       49.31       47.95      6.77 o 
   7   9   3       15.79        9.86     10.45 o 
  -6  10   3       21.25       22.73     24.93 o 
  -5  10   3       21.82       16.70     19.65 o 
  -4  10   3       24.18       27.13      8.75 o 
  -3  10   3       17.34       14.67     11.83 o 
  -2  10   3       67.14       69.66      8.63 o 
  -1  10   3        2.06        2.24      2.19 o 
   0  10   3       71.75       70.29      7.31 o 
   1  10   3       53.52       55.60      7.86 o 
   2  10   3       15.50       10.87     11.10 o 
   3  10   3      118.62      124.96     12.17 o 
   4  10   3       22.09       27.48      7.40 o 
   5  10   3       17.33       18.51     14.12 o 
 -15   0   4       53.71       60.58      9.34 o 
 -14   0   4        3.65        1.79      3.28 o 
 -13   0   4        2.63        3.25      2.78 o 
 -12   0   4      203.82      192.68     11.35 o 
 -11   0   4       39.42       46.91      5.25 o 
 -10   0   4       12.92       17.59      9.66 o 
  -9   0   4        1.39        1.62      1.90 o 
  -8   0   4      221.72      236.33     10.40 o 
  -7   0   4      285.71      287.29     10.41 o 
  -6   0   4      854.73      903.34     17.54 o 
  -5   0   4      290.85      288.69      6.25 o 
  -4   0   4      548.26      567.28     13.77 o 
  -3   0   4      666.11      667.93     11.94 o 
  -2   0   4      329.02      315.65      9.70 o 
  -1   0   4       36.10       37.89      1.98 o 
   0   0   4      307.19      271.66      4.73 o 
   1   0   4     1437.17     1412.92     20.61 o 
   2   0   4     1588.73     1610.16     28.75 o 
   3   0   4     1961.22     1957.44     17.62 o 
   4   0   4     1752.80     1859.52     43.31 o 
   5   0   4       24.07       22.10      3.49 o 
   6   0   4      281.45      306.59     13.08 o 
   7   0   4      228.73      243.80     11.88 o 
   8   0   4       71.06       72.44      6.41 o 
   9   0   4       29.11       27.98      7.26 o 
  10   0   4      136.38      134.92      9.43 o 
  11   0   4       24.70       18.20      6.58 o 
  12   0   4        4.36        6.05      7.13 o 
 -15   1   4        6.53        5.54      7.49 o 
 -14   1   4       15.37       13.70      4.93 o 
 -13   1   4       18.99       16.23      7.86 o 
 -12   1   4       99.61       84.97      5.96 o 
 -11   1   4       19.48       18.66      4.58 o 
 -10   1   4      177.94      183.20      6.47 o 
  -9   1   4      284.42      271.11      8.42 o 
  -8   1   4      291.74      290.31      7.46 o 
  -7   1   4       37.70       40.39      2.48 o 
  -6   1   4        5.25        7.47      3.13 o 
  -5   1   4      354.26      353.74      7.07 o 
  -4   1   4      451.81      467.34      5.05 o 
  -3   1   4      630.45      635.43      8.50 o 
  -2   1   4      422.18      423.98      4.86 o 
  -1   1   4      205.10      218.81      3.38 o 
   0   1   4     2566.86     2289.07     38.89 o 
   1   1   4     1620.30     1575.16     19.77 o 
   2   1   4      817.38      839.59     13.08 o 
   3   1   4       22.12       17.77      1.48 o 
   4   1   4     2394.19     2482.99     43.56 o 
   5   1   4      299.49      303.88      7.38 o 
   6   1   4       67.47       69.43      4.19 o 
   7   1   4      293.56      325.23      9.67 o 
   8   1   4       15.60       17.09      7.02 o 
   9   1   4       83.24       85.44      5.05 o 
  10   1   4       80.16       77.54      4.96 o 
  11   1   4        3.96        5.54      3.80 o 
  12   1   4       22.00       20.87     15.31 o 
  13   1   4       31.07       31.06      6.83 o 
 -15   2   4       88.26       99.08      8.24 o 
 -14   2   4       20.74       15.54     10.51 o 
 -13   2   4        6.88        5.77      3.62 o 
 -12   2   4       26.47       25.26      6.54 o 
 -11   2   4       15.46       15.41      3.48 o 
 -10   2   4      228.74      221.98      6.80 o 
  -9   2   4      149.75      150.99      4.77 o 
  -8   2   4        4.42        4.62      1.96 o 
  -7   2   4      175.79      167.91      5.25 o 
  -6   2   4      154.14      160.45      3.81 o 
  -5   2   4      174.98      185.87      4.07 o 
  -4   2   4       16.13       18.90      1.52 o 
  -3   2   4     1173.20     1193.50     18.43 o 
  -2   2   4      447.80      416.12     12.04 o 
  -1   2   4      359.47      373.24      5.61 o 
   0   2   4       85.00       80.12      1.90 o 
   1   2   4      528.44      520.20      6.02 o 
   2   2   4      607.62      645.16      9.10 o 
   3   2   4       41.69       38.53      1.95 o 
   4   2   4       66.16       70.09      2.81 o 
   5   2   4       80.25       84.43      3.26 o 
   6   2   4      137.37      140.55      5.63 o 
   7   2   4       97.89      101.55      4.42 o 
   8   2   4      394.58      409.73      9.44 o 
   9   2   4      155.93      153.89      6.92 o 
  10   2   4       39.83       36.17      3.62 o 
  11   2   4       13.85       16.01     10.50 o 
  12   2   4       21.02       21.97     10.76 o 
  13   2   4       61.89       56.10      7.75 o 
 -14   3   4        2.95        3.06      2.52 o 
 -13   3   4       35.72       30.32      7.81 o 
 -12   3   4       74.89       69.46      6.58 o 
 -11   3   4       31.36       29.78      5.02 o 
 -10   3   4      932.35      977.42     21.78 o 
  -9   3   4      254.21      275.95      7.41 o 
  -8   3   4      148.18      147.01      4.94 o 
  -7   3   4      197.87      204.69      5.29 o 
  -6   3   4      200.68      200.20      6.76 o 
  -5   3   4      127.51      136.15      3.38 o 
  -4   3   4      612.48      635.52      8.30 o 
  -3   3   4       50.23       42.45      1.86 o 
  -2   3   4      518.92      558.87     12.44 o 
  -1   3   4     1023.20     1019.62     18.56 o 
   0   3   4      165.41      178.54      2.72 o 
   1   3   4      196.37      188.20      4.67 o 
   2   3   4       82.52       77.23      2.41 o 
   3   3   4      448.92      479.87      7.26 o 
   4   3   4      149.56      152.51      4.34 o 
   5   3   4      922.28      961.89     16.71 o 
   6   3   4      632.08      630.16     13.79 o 
   7   3   4       11.92       12.06      1.89 o 
   8   3   4      163.67      152.28      6.76 o 
   9   3   4       16.50       15.99      4.31 o 
  10   3   4       91.47       92.38      7.55 o 
  11   3   4        1.37        2.51      2.86 o 
  12   3   4      103.65      112.86     10.19 o 
  13   3   4        6.01        5.03      5.10 o 
 -14   4   4        4.04        4.92      3.65 o 
 -13   4   4        5.43        5.03      4.12 o 
 -12   4   4       55.90       49.80      7.19 o 
 -11   4   4       62.45       61.29      7.48 o 
 -10   4   4      243.40      240.93     10.08 o 
  -9   4   4      115.38      111.88      5.68 o 
  -8   4   4      395.44      414.90     10.45 o 
  -7   4   4      961.82      981.43     25.62 o 
  -6   4   4      163.87      172.07      4.93 o 
  -5   4   4       31.80       31.63      1.77 o 
  -4   4   4       79.36       77.09      2.58 o 
  -3   4   4      530.83      586.36     10.01 o 
  -2   4   4       30.85       32.96      2.15 o 
  -1   4   4      844.96      886.63     12.24 o 
   0   4   4      553.77      576.91     10.80 o 
   1   4   4      223.52      224.20      4.78 o 
   2   4   4      123.98      129.55      3.55 o 
   3   4   4      129.56      131.76      3.58 o 
   4   4   4      860.06      858.91     14.84 o 
   5   4   4      186.34      190.27      5.39 o 
   6   4   4      113.43      106.73      3.10 o 
   7   4   4      286.53      296.55      9.37 o 
   8   4   4      301.95      316.80     14.44 o 
   9   4   4       28.76       27.64     16.50 o 
  10   4   4       25.04       27.29      9.42 o 
  11   4   4        7.77        6.79      7.08 o 
  12   4   4       93.94      103.08      8.90 o 
 -13   5   4       36.46       34.36      6.36 o 
 -12   5   4       25.07       25.24     14.68 o 
 -11   5   4       50.21       49.84      8.43 o 
 -10   5   4       88.25       84.93      7.13 o 
  -9   5   4      240.51      249.99     12.51 o 
  -8   5   4      176.81      186.71      8.64 o 
  -7   5   4       10.47       11.32      4.31 o 
  -6   5   4      129.30      134.62      4.36 o 
  -5   5   4       47.23       46.63      2.36 o 
  -4   5   4       16.78       16.53      2.01 o 
  -3   5   4       59.93       54.11      2.83 o 
  -2   5   4       31.84       36.49      2.75 o 
  -1   5   4      147.82      148.32      4.41 o 
   0   5   4      240.61      262.05      6.50 o 
   1   5   4       96.32       93.57      4.03 o 
   2   5   4       27.55       28.18      2.09 o 
   3   5   4      191.67      189.28      5.49 o 
   4   5   4        8.97        9.60      1.27 o 
   5   5   4      144.70      128.80      9.48 o 
   6   5   4       90.71       84.98      5.04 o 
   7   5   4       33.45       29.46      4.58 o 
   8   5   4        6.67        5.07      4.31 o 
   9   5   4      165.46      187.83     11.99 o 
  10   5   4       25.15       18.04     15.69 o 
  11   5   4        5.07        4.52      5.77 o 
  12   5   4        4.32        3.54      4.15 o 
 -13   6   4       16.71       10.33     18.43 o 
 -12   6   4       15.15       13.88     12.28 o 
 -11   6   4      272.88      296.79     14.76 o 
 -10   6   4       15.15        9.60      5.62 o 
  -9   6   4       22.31       25.43     13.41 o 
  -8   6   4       59.03       48.09      6.38 o 
  -7   6   4       23.14       20.79      3.69 o 
  -6   6   4      131.36      132.53      6.38 o 
  -5   6   4        4.00        6.69      3.44 o 
  -4   6   4       87.39       81.74      3.82 o 
  -3   6   4       21.54       21.35      2.54 o 
  -2   6   4       75.18       74.01      3.67 o 
  -1   6   4       30.05       31.96      2.75 o 
   0   6   4       65.76       65.08      3.33 o 
   1   6   4      210.46      199.47      6.21 o 
   2   6   4      147.81      141.93      4.70 o 
   3   6   4       15.31       13.69      1.83 o 
   4   6   4      223.32      234.11      8.08 o 
   5   6   4      242.98      253.06     11.14 o 
   6   6   4      114.59      111.91      7.91 o 
   7   6   4       21.37       25.94      6.93 o 
   8   6   4       79.24       73.78      9.45 o 
   9   6   4      222.15      232.19     12.13 o 
  10   6   4       30.97       27.24     20.29 o 
  11   6   4       17.34       13.47     14.37 o 
 -11   7   4        9.81        6.70      6.88 o 
 -10   7   4       17.19       18.49     13.78 o 
  -9   7   4       23.90       30.11      7.78 o 
  -8   7   4       57.50       56.06      6.43 o 
  -7   7   4       68.37       60.98      6.41 o 
  -6   7   4       14.57       13.04      4.05 o 
  -5   7   4      191.19      181.63      7.31 o 
  -4   7   4        7.28        6.72      3.55 o 
  -3   7   4      327.84      322.66     11.22 o 
  -2   7   4      507.97      497.88     11.06 o 
  -1   7   4      147.92      145.68      5.94 o 
   0   7   4      208.89      211.79      7.80 o 
   1   7   4       50.57       47.48      3.99 o 
   2   7   4       83.25       82.32      4.39 o 
   3   7   4        2.98        5.37      3.23 o 
   4   7   4      136.45      135.42      7.25 o 
   5   7   4      113.04      105.04      7.87 o 
   6   7   4      111.45      116.89      8.66 o 
   7   7   4       42.40       38.79      7.41 o 
   8   7   4       72.81       76.21      8.53 o 
   9   7   4       53.82       51.27      6.99 o 
  10   7   4       27.90       25.28      7.45 o 
 -10   8   4        8.57       13.49     13.23 o 
  -9   8   4       12.62       10.67     11.46 o 
  -8   8   4       18.08       15.86     14.10 o 
  -7   8   4       17.98       11.38      8.31 o 
  -6   8   4       58.15       57.73      7.01 o 
  -5   8   4       82.22       82.48      6.75 o 
  -4   8   4        6.79        9.11      3.11 o 
  -3   8   4       12.97        8.23      5.34 o 
  -2   8   4       78.11       67.32      4.68 o 
  -1   8   4      118.85      114.40      6.05 o 
   0   8   4       60.03       59.03      4.25 o 
   1   8   4      149.60      156.99      7.31 o 
   2   8   4       80.30       83.54      6.25 o 
   3   8   4       56.14       59.21      5.56 o 
   4   8   4       60.92       54.70      6.37 o 
   5   8   4      108.39      106.43     11.24 o 
   6   8   4       47.66       45.22      5.66 o 
   7   8   4       56.03       61.02      7.93 o 
   8   8   4       17.33       13.29     11.79 o 
  -8   9   4      187.16      215.60     16.83 o 
  -7   9   4       45.00       51.51      9.91 o 
  -6   9   4       18.66       14.90     13.61 o 
  -5   9   4       31.21       26.58     20.35 o 
  -4   9   4        6.34        4.31      6.15 o 
  -3   9   4      121.13      125.34      8.79 o 
  -2   9   4       90.56       90.26      6.98 o 
  -1   9   4       65.87       60.47      5.71 o 
   0   9   4       60.44       63.72      5.47 o 
   1   9   4        5.67        7.22      6.96 o 
   2   9   4        0.72        0.72      2.65 o 
   3   9   4       87.52       83.04      9.53 o 
   4   9   4       11.49        9.74      7.07 o 
   5   9   4        7.30        7.35      6.25 o 
   6   9   4       33.98       31.18     20.16 o 
   7   9   4        4.00        2.47      4.69 o 
  -6  10   4       60.45       63.92      9.42 o 
  -5  10   4      190.86      213.15     15.27 o 
  -4  10   4        3.58        2.72      3.67 o 
  -3  10   4        3.91        2.57      4.55 o 
  -2  10   4       15.69       10.32     11.67 o 
  -1  10   4        6.91        3.84      8.84 o 
   0  10   4       70.95       66.99      7.22 o 
   1  10   4      111.46       99.69     10.57 o 
   2  10   4       16.82       13.94     18.31 o 
   3  10   4       28.00       22.17     21.87 o 
   4  10   4       43.84       50.36      8.27 o 
 -15   0   5       47.71       47.00      8.35 o 
 -14   0   5       10.15        6.37      5.78 o 
 -13   0   5       47.87       42.56      6.95 o 
 -12   0   5       15.13       17.18     11.42 o 
 -11   0   5        2.01        5.67      4.60 o 
 -10   0   5      264.57      263.79     11.22 o 
  -9   0   5        0.67        1.10      2.00 o 
  -8   0   5       42.52       42.17      5.64 o 
  -7   0   5      104.31      100.68      6.31 o 
  -6   0   5      961.06     1102.46     53.54 o 
  -5   0   5      229.38      262.58      7.59 o 
  -4   0   5      640.53      658.04     17.23 o 
  -3   0   5      906.85      911.70     17.82 o 
  -2   0   5      418.61      439.32      6.63 o 
  -1   0   5      721.83      797.60     23.35 o 
   0   0   5       25.58       21.85      1.83 o 
   1   0   5      321.58      307.50      6.05 o 
   2   0   5      190.04      187.11      5.96 o 
   3   0   5     2108.42     2068.11     48.03 o 
   4   0   5      103.94      111.23      6.72 o 
   5   0   5     1776.47     1878.69     70.99 o 
   6   0   5        0.02        0.85      1.99 o 
   7   0   5      194.44      194.04      9.66 o 
   8   0   5       12.99        9.48      7.18 o 
   9   0   5       15.16       23.41      8.67 o 
  10   0   5      247.42      266.64     14.65 o 
  11   0   5        8.85       11.30     10.29 o 
  12   0   5       98.72       83.36      8.68 o 
  13   0   5        8.99        7.23     18.50 o 
 -15   1   5      164.53      170.22     12.69 o 
 -14   1   5        2.16        2.08      2.40 o 
 -13   1   5        3.98        2.51      2.13 o 
 -12   1   5      354.51      339.31     11.50 o 
 -11   1   5      597.76      582.30     15.99 o 
 -10   1   5       92.69       88.83      5.08 o 
  -9   1   5       81.09       75.33      4.29 o 
  -8   1   5       83.12       93.25      5.25 o 
  -7   1   5      398.95      453.30     10.56 o 
  -6   1   5      240.86      259.05      6.60 o 
  -5   1   5      949.02     1057.40     13.36 o 
  -4   1   5     1791.65     1768.23     49.64 o 
  -3   1   5     2122.68     2213.90     32.53 o 
  -2   1   5     1368.70     1405.17     27.14 o 
  -1   1   5      501.44      513.48      5.66 o 
   0   1   5      102.13      111.01      2.66 o 
   1   1   5      407.02      461.36      9.14 o 
   2   1   5      149.92      171.22      3.89 o 
   3   1   5     1122.11     1152.26     21.72 o 
   4   1   5     1729.36     1786.71     47.35 o 
   5   1   5      325.48      339.76      9.46 o 
   6   1   5       99.51       98.89      5.63 o 
   7   1   5      287.96      304.83      8.84 o 
   8   1   5       12.65       13.15      6.10 o 
   9   1   5       74.71       71.94      4.95 o 
  10   1   5       35.05       32.66      4.95 o 
  11   1   5       45.86       45.09      4.42 o 
  12   1   5      207.88      233.34     14.89 o 
  13   1   5      135.44      137.42      8.89 o 
 -15   2   5       37.65       43.20      5.90 o 
 -14   2   5        3.53        5.16      3.94 o 
 -13   2   5       43.39       40.76      6.04 o 
 -12   2   5       42.86       49.23      4.69 o 
 -11   2   5       25.08       22.88      8.57 o 
 -10   2   5       60.76       55.81      4.17 o 
  -9   2   5      559.23      586.00     11.82 o 
  -8   2   5      137.10      146.97      6.00 o 
  -7   2   5       26.40       26.11      2.61 o 
  -6   2   5      102.00       99.90      3.38 o 
  -5   2   5       27.48       21.48      1.71 o 
  -4   2   5      218.77      229.43      4.73 o 
  -3   2   5      107.58      110.51      2.59 o 
  -2   2   5      821.77      873.00     20.97 o 
  -1   2   5      877.91      839.09     23.51 o 
   0   2   5      114.37      114.21      3.16 o 
   1   2   5      169.87      166.50      3.34 o 
   2   2   5      294.10      321.37      5.91 o 
   3   2   5      219.44      235.50      5.03 o 
   4   2   5      187.58      192.47      5.62 o 
   5   2   5      169.31      157.05      5.25 o 
   6   2   5       66.32       67.67      4.19 o 
   7   2   5       18.32       19.34      7.61 o 
   8   2   5       83.52       77.69      4.54 o 
   9   2   5       29.87       29.45      3.76 o 
  10   2   5       48.79       54.30      5.21 o 
  11   2   5       12.01       17.94     15.43 o 
  12   2   5        6.98        4.06      4.26 o 
  13   2   5       29.36       29.97      6.42 o 
 -14   3   5       35.64       38.21      7.82 o 
 -13   3   5        4.44        3.31      3.18 o 
 -12   3   5      187.28      176.98      8.85 o 
 -11   3   5      190.48      191.99      9.29 o 
 -10   3   5      650.11      634.68     17.03 o 
  -9   3   5      114.69      112.54      4.76 o 
  -8   3   5      244.28      252.61      7.23 o 
  -7   3   5        5.67        7.34      2.93 o 
  -6   3   5      749.60      780.36     15.17 o 
  -5   3   5      112.39      114.51      3.45 o 
  -4   3   5       99.97      102.89      2.98 o 
  -3   3   5      269.73      284.06      8.07 o 
  -2   3   5      543.69      558.82     17.49 o 
  -1   3   5      663.54      664.88     19.49 o 
   0   3   5      149.33      146.43      5.86 o 
   1   3   5      177.99      176.32      4.21 o 
   2   3   5      161.21      183.87      4.68 o 
   3   3   5      490.43      503.25      9.02 o 
   4   3   5      458.47      467.03     10.31 o 
   5   3   5       87.36       96.79      3.82 o 
   6   3   5       35.28       32.81      2.52 o 
   7   3   5      410.92      432.75      9.39 o 
   8   3   5       44.99       42.67      4.54 o 
   9   3   5       18.31       16.97      5.02 o 
  10   3   5       24.53       22.95     13.52 o 
  11   3   5        9.17        7.88      8.00 o 
  12   3   5       42.06       43.19      6.05 o 
 -14   4   5       56.69       70.36      7.30 o 
 -13   4   5       21.45       19.89     17.50 o 
 -12   4   5       13.27       12.79      7.80 o 
 -11   4   5        7.57        5.21      4.73 o 
 -10   4   5       35.10       32.37      4.59 o 
  -9   4   5       52.43       47.71      4.71 o 
  -8   4   5       88.17       88.97      4.53 o 
  -7   4   5      745.92      788.66     11.61 o 
  -6   4   5       57.18       54.76      2.44 o 
  -5   4   5      258.77      247.59      6.10 o 
  -4   4   5      169.62      171.69      4.65 o 
  -3   4   5      769.78      807.99     13.94 o 
  -2   4   5      138.24      150.36      3.10 o 
  -1   4   5      343.38      361.66      7.86 o 
   0   4   5       84.02       78.37      2.44 o 
   1   4   5       42.83       44.20      2.14 o 
   2   4   5      306.28      310.33      6.77 o 
   3   4   5        4.21        4.71      2.09 o 
   4   4   5       61.34       69.36      3.32 o 
   5   4   5       65.75       66.02      3.07 o 
   6   4   5      429.53      421.99      9.63 o 
   7   4   5      138.50      138.65      7.46 o 
   8   4   5       34.84       33.21      4.68 o 
   9   4   5        2.95        3.71      2.49 o 
  10   4   5        4.48        3.69      2.73 o 
  11   4   5       26.71       31.16     11.75 o 
  12   4   5       29.61       29.86      6.37 o 
 -13   5   5        1.71        0.94      4.03 o 
 -12   5   5        0.12        0.83      2.47 o 
 -11   5   5       10.11        8.70      5.59 o 
 -10   5   5       25.36       20.44      6.07 o 
  -9   5   5       85.23       78.60      5.67 o 
  -8   5   5       85.69       83.38      5.52 o 
  -7   5   5      200.06      211.74      5.88 o 
  -6   5   5      624.71      640.64     13.51 o 
  -5   5   5       24.91       21.74      1.95 o 
  -4   5   5      356.98      356.46      8.23 o 
  -3   5   5      808.21      862.34     16.64 o 
  -2   5   5       79.45       88.39      3.85 o 
  -1   5   5        0.38        1.17      1.03 o 
   0   5   5      268.97      289.74      7.66 o 
   1   5   5       18.31       19.05      1.79 o 
   2   5   5      139.41      147.14      4.87 o 
   3   5   5      172.49      172.04      5.25 o 
   4   5   5      203.62      205.29      6.49 o 
   5   5   5      562.48      448.31     47.15 o 
   6   5   5       29.12       29.57      4.61 o 
   7   5   5      149.85      133.26      6.91 o 
   8   5   5       22.60       19.30     12.05 o 
   9   5   5       30.67       25.06     16.50 o 
  10   5   5        2.63        1.24      2.98 o 
  11   5   5       30.62       30.47      7.18 o 
 -12   6   5       30.97       29.18      6.97 o 
 -11   6   5       21.05       14.76     11.01 o 
 -10   6   5        8.98        8.36      6.82 o 
  -9   6   5       99.10       97.26      7.99 o 
  -8   6   5      102.34       98.76      7.61 o 
  -7   6   5      124.38      118.93      6.19 o 
  -6   6   5      536.47      502.33     14.78 o 
  -5   6   5       40.83       37.40      2.96 o 
  -4   6   5       83.64       87.39      4.72 o 
  -3   6   5      125.01      124.14      4.49 o 
  -2   6   5      235.74      257.93      5.88 o 
  -1   6   5      169.47      173.59      4.90 o 
   0   6   5      378.76      387.30      7.76 o 
   1   6   5      434.05      433.78     11.46 o 
   2   6   5      149.29      152.97      5.88 o 
   3   6   5      277.40      249.47     23.56 o 
   4   6   5      228.07      211.78      9.19 o 
   5   6   5       31.12       33.08      4.13 o 
   6   6   5       48.16       42.30      6.00 o 
   7   6   5      107.97      121.87      8.81 o 
   8   6   5       70.10       73.14      7.04 o 
   9   6   5        4.79        5.19      4.05 o 
  10   6   5       26.58       20.99     14.01 o 
 -11   7   5       24.60       20.96     20.91 o 
 -10   7   5       69.32       59.72      9.91 o 
  -9   7   5       31.96       30.91      7.83 o 
  -8   7   5       91.17       87.19      8.01 o 
  -7   7   5       74.69       77.28      8.21 o 
  -6   7   5        6.47        4.11      3.31 o 
  -5   7   5       68.58       64.67      4.52 o 
  -4   7   5       85.76       99.59      5.41 o 
  -3   7   5      211.50      222.71      8.77 o 
  -2   7   5       88.90       89.51      4.72 o 
  -1   7   5        6.72        8.78      2.44 o 
   0   7   5      248.66      254.18     11.75 o 
   1   7   5      354.59      352.10     12.28 o 
   2   7   5      273.24      265.70     10.77 o 
   3   7   5       38.64       34.49      4.24 o 
   4   7   5        7.35        7.17      4.44 o 
   5   7   5       99.69      110.36      8.21 o 
   6   7   5       85.62       79.97      7.86 o 
   7   7   5       66.81       62.21      6.98 o 
   8   7   5      120.27      122.05     11.29 o 
   9   7   5       49.19       43.61      6.92 o 
 -10   8   5       91.31       99.39     10.59 o 
  -9   8   5      113.85      131.02     12.83 o 
  -8   8   5       98.81      102.48     10.61 o 
  -7   8   5      105.89      113.32     10.54 o 
  -6   8   5       82.85       78.46     10.77 o 
  -5   8   5       42.75       41.06      5.72 o 
  -4   8   5        6.78        8.87      6.20 o 
  -3   8   5       10.29       11.48      6.20 o 
  -2   8   5        7.63       10.86      7.15 o 
  -1   8   5       61.33       50.80      5.12 o 
   0   8   5       89.64       88.53      6.11 o 
   1   8   5       37.05       32.14      5.86 o 
   2   8   5       20.26       21.89     11.97 o 
   3   8   5      161.58      151.05     10.76 o 
   4   8   5       20.69       20.71     16.40 o 
   5   8   5      222.72      230.15     14.70 o 
   6   8   5       85.68       93.95     12.10 o 
   7   8   5       94.23       94.73     12.16 o 
   8   8   5       37.38       40.09     12.64 o 
  -8   9   5       86.51      101.57     11.83 o 
  -7   9   5      102.95      109.69     11.90 o 
  -6   9   5       38.82       40.01      8.58 o 
  -5   9   5       36.24       34.71     26.48 o 
  -4   9   5       96.08      100.88     10.47 o 
  -3   9   5        4.40        5.60      4.84 o 
  -2   9   5       15.39       11.79      4.66 o 
  -1   9   5       44.00       43.28      5.22 o 
   0   9   5       40.27       41.85      7.17 o 
   1   9   5        5.68        6.43      4.80 o 
   2   9   5        9.92       11.18      9.89 o 
   3   9   5       52.78       61.45     10.81 o 
   4   9   5       19.08       15.78     12.58 o 
   5   9   5       46.01       44.19     12.59 o 
   6   9   5        3.02        3.98      4.51 o 
  -5  10   5        2.78        2.24      2.77 o 
  -4  10   5      116.70      124.99     11.35 o 
  -3  10   5       45.85       50.51      7.49 o 
  -2  10   5      110.29      109.52     14.40 o 
  -1  10   5       37.23       32.91     10.03 o 
   0  10   5       17.08       13.84     11.58 o 
   1  10   5       38.16       48.84      7.68 o 
   2  10   5        5.76        5.45      6.45 o 
   3  10   5       60.87       56.12     10.11 o 
 -15   0   6        4.57        3.25      4.23 o 
 -14   0   6        1.94        1.99      2.63 o 
 -13   0   6        5.69        7.04      6.61 o 
 -12   0   6      165.92      160.13     10.70 o 
 -11   0   6      303.72      309.74     15.05 o 
 -10   0   6        0.53        0.18      3.05 o 
  -9   0   6      414.65      408.66     13.23 o 
  -8   0   6      134.69      129.23      8.32 o 
  -7   0   6      290.21      302.83     12.38 o 
  -6   0   6       32.50       33.77      4.16 o 
  -5   0   6       12.46       14.05      2.84 o 
  -4   0   6     1537.40     1609.23     50.19 o 
  -3   0   6      680.55      793.26     15.94 o 
  -2   0   6      175.01      144.26      5.19 o 
  -1   0   6       19.53       13.14      5.18 o 
   0   0   6        1.16        8.24     19.40 o 
   1   0   6      444.40      429.79     10.33 o 
   2   0   6       66.65       67.47      3.89 o 
   3   0   6      628.27      655.30     19.21 o 
   4   0   6     1278.47     1506.54    103.98 o 
   5   0   6      194.07      193.18     10.65 o 
   7   0   6       19.81       26.08      6.88 o 
   8   0   6       12.16        8.10      5.26 o 
   9   0   6       76.16       73.69      8.69 o 
  10   0   6        0.36        0.48      3.44 o 
  11   0   6        9.52        9.01     11.74 o 
  12   0   6       58.54       77.18     10.30 o 
 -15   1   6       44.09       54.83      8.98 o 
 -14   1   6       26.76       27.47      4.83 o 
 -13   1   6       21.24       17.06      5.49 o 
 -12   1   6       40.83       37.39      4.03 o 
 -11   1   6      192.39      190.11      8.13 o 
 -10   1   6        5.20        5.37      2.75 o 
  -9   1   6      126.80      117.31      5.94 o 
  -8   1   6      296.30      293.87      8.89 o 
  -7   1   6      344.01      385.36     10.18 o 
  -6   1   6     1063.95     1109.32     23.99 o 
  -5   1   6      161.02      150.73      4.96 o 
  -4   1   6      225.19      235.69      5.57 o 
  -3   1   6     1200.84     1206.02     24.62 o 
  -2   1   6      902.87      965.19     19.29 o 
  -1   1   6      348.48      388.22      5.60 o 
   0   1   6      192.05      195.75      4.76 o 
   1   1   6      364.94      376.71      8.46 o 
   2   1   6       66.80       62.84      3.08 o 
   3   1   6      524.79      541.76     11.97 o 
   4   1   6      106.38      104.83      4.85 o 
   5   1   6      161.18      169.78      6.79 o 
   6   1   6      651.50      713.49     14.30 o 
   7   1   6        2.48        3.47      1.81 o 
   8   1   6       41.36       42.52      4.09 o 
   9   1   6        4.49        5.86      3.65 o 
  10   1   6       13.38       16.89      5.90 o 
  11   1   6       92.11       92.88      6.62 o 
  12   1   6       17.82       12.26     12.32 o 
 -15   2   6      113.45      121.97      8.97 o 
 -14   2   6        0.50        0.95      2.29 o 
 -13   2   6        5.70        6.88      6.13 o 
 -12   2   6        7.65        7.06      3.71 o 
 -11   2   6      188.25      187.40      7.75 o 
 -10   2   6       59.61       56.59      4.06 o 
  -9   2   6      794.34      832.16     15.59 o 
  -8   2   6      468.00      488.83     12.62 o 
  -7   2   6      102.36      105.24      5.33 o 
  -6   2   6      154.05      164.62      5.41 o 
  -5   2   6      391.72      448.17      9.02 o 
  -4   2   6      392.93      425.02      7.72 o 
  -3   2   6      712.25      750.75     30.15 o 
  -2   2   6      323.72      323.81     10.16 o 
  -1   2   6      411.06      457.70     12.97 o 
   0   2   6      176.47      188.43      4.36 o 
   1   2   6      111.61      120.98      3.62 o 
   2   2   6      305.69      305.01      9.17 o 
   3   2   6       86.14       84.08      3.59 o 
   4   2   6      286.68      284.35      9.18 o 
   5   2   6       65.89       64.76      4.28 o 
   6   2   6       11.30        9.84      4.05 o 
   7   2   6        1.01        1.27      2.13 o 
   8   2   6       19.04       15.92      4.72 o 
   9   2   6       15.14       13.78      8.58 o 
  10   2   6       32.38       30.13      4.87 o 
  11   2   6        5.47        3.92      3.09 o 
  12   2   6       14.08       23.21      6.61 o 
 -14   3   6        1.70        1.33      2.51 o 
 -13   3   6       38.58       39.16      6.59 o 
 -12   3   6       44.16       46.68      5.96 o 
 -11   3   6      106.26      108.56      6.75 o 
 -10   3   6       19.31       19.99      5.54 o 
  -9   3   6       69.64       72.43      4.53 o 
  -8   3   6      914.36      887.02     14.91 o 
  -7   3   6      177.07      164.09      5.59 o 
  -6   3   6      441.07      433.13     11.24 o 
  -5   3   6      108.74      113.98      3.91 o 
  -4   3   6       95.67       96.85      3.16 o 
  -3   3   6      437.44      461.88     12.05 o 
  -2   3   6      102.24      105.82      5.89 o 
  -1   3   6       45.81       54.34      3.93 o 
   0   3   6      684.27      684.83     21.69 o 
   1   3   6      350.50      376.99      7.81 o 
   2   3   6      171.89      180.65      5.73 o 
   3   3   6       84.84       75.27     14.08 o 
   4   3   6      117.04      105.35      4.21 o 
   5   3   6       12.52       15.63      2.40 o 
   6   3   6      459.50      447.39      9.92 o 
   7   3   6      118.56      125.24      6.30 o 
   8   3   6      227.88      220.83      9.88 o 
   9   3   6       48.55       49.21      4.96 o 
  10   3   6       42.07       49.78      6.43 o 
  11   3   6      107.94      118.96     10.16 o 
  12   3   6       33.53       30.84      5.91 o 
 -14   4   6       21.43       13.95     12.02 o 
 -13   4   6       74.28       81.31      8.08 o 
 -12   4   6       12.96       14.22      7.04 o 
 -11   4   6       91.91       85.91      7.06 o 
 -10   4   6      233.80      233.02      9.83 o 
  -9   4   6       31.20       27.95      4.01 o 
  -8   4   6      354.95      356.99      9.45 o 
  -7   4   6      722.73      721.57     31.52 o 
  -6   4   6      170.54      160.73      4.77 o 
  -5   4   6     1317.45     1352.68     23.03 o 
  -4   4   6      205.61      194.59      5.25 o 
  -3   4   6      260.71      271.30      9.69 o 
  -2   4   6       31.38       34.09      3.78 o 
  -1   4   6      561.71      620.11     15.33 o 
   0   4   6       11.57       13.38      4.06 o 
   1   4   6      141.53      145.37      3.72 o 
   2   4   6      318.42      319.55      7.80 o 
   3   4   6      264.63      247.50      7.40 o 
   4   4   6       11.90        9.81      2.15 o 
   5   4   6       65.25       65.81      3.91 o 
   6   4   6      155.35      150.17      6.48 o 
   7   4   6       72.10       67.81      5.38 o 
   8   4   6       32.41       29.05      4.93 o 
   9   4   6       14.74       11.72      9.52 o 
  10   4   6       46.13       40.70      6.06 o 
  11   4   6        2.19        2.13      2.55 o 
 -13   5   6       41.63       41.28      5.79 o 
 -12   5   6      175.87      177.20     12.90 o 
 -11   5   6       73.58       74.11      6.92 o 
 -10   5   6       99.70      103.51      8.04 o 
  -9   5   6       28.62       22.87      5.32 o 
  -8   5   6      117.68      113.48      6.44 o 
  -7   5   6      252.00      240.16      8.36 o 
  -6   5   6      227.88      216.60      6.42 o 
  -5   5   6      127.70      120.32      4.25 o 
  -4   5   6      161.15      168.33      5.24 o 
  -3   5   6       23.72       24.53      5.33 o 
  -2   5   6       80.63       79.62      5.28 o 
  -1   5   6       46.03       47.61      4.25 o 
   0   5   6      122.04      119.45      5.44 o 
   1   5   6       35.56       34.38      2.47 o 
   2   5   6      150.80      151.68      5.04 o 
   3   5   6      186.76      197.80      6.50 o 
   4   5   6       12.57       14.94      3.26 o 
   5   5   6       88.25       85.94      4.14 o 
   6   5   6      107.67      105.00      6.87 o 
   7   5   6       68.57       66.18      5.45 o 
   8   5   6       50.40       47.17      5.93 o 
   9   5   6        9.58        4.49      3.69 o 
  10   5   6        8.75       10.76      9.42 o 
 -12   6   6       33.99       39.15     10.96 o 
 -11   6   6        7.54        7.37      9.03 o 
 -10   6   6       29.80       25.83      6.67 o 
  -9   6   6       70.84       73.95      6.83 o 
  -8   6   6      166.50      158.87      8.16 o 
  -7   6   6       46.53       49.89      6.06 o 
  -6   6   6      110.44       93.48      4.75 o 
  -5   6   6       10.40        7.53      4.36 o 
  -4   6   6        6.01        5.71      3.32 o 
  -3   6   6       15.50       11.96      1.81 o 
  -2   6   6       83.59       83.83      3.25 o 
  -1   6   6       47.10       45.86      2.43 o 
   0   6   6        1.51        2.44      1.63 o 
   1   6   6      220.79      234.89      7.32 o 
   2   6   6      253.27      262.05      8.92 o 
   3   6   6       80.96       81.57      4.51 o 
   4   6   6       17.24       16.32      3.83 o 
   5   6   6       16.97       18.56      3.91 o 
   6   6   6       98.57      100.42      7.68 o 
   7   6   6      132.01      127.65      9.34 o 
   8   6   6       16.40       14.65      5.27 o 
   9   6   6       31.67       27.93      6.49 o 
  10   6   6       26.73       29.78      5.84 o 
 -11   7   6       15.61       11.63     14.42 o 
 -10   7   6       16.33       13.39     15.21 o 
  -9   7   6      163.40      157.09     12.97 o 
  -8   7   6       23.74       26.90     19.17 o 
  -7   7   6       30.33       23.36     12.30 o 
  -6   7   6      124.63      130.64      8.89 o 
  -5   7   6       19.36       14.20      6.86 o 
  -4   7   6       38.13       35.39      5.70 o 
  -3   7   6       83.48       85.64      6.17 o 
  -2   7   6      125.05      118.41      6.88 o 
  -1   7   6       15.59       14.27      8.73 o 
   0   7   6       60.25       58.10      5.26 o 
   1   7   6       37.27       39.33      5.04 o 
   2   7   6      476.26      486.81     15.42 o 
   3   7   6      288.61      284.23     14.47 o 
   4   7   6       84.30       83.73      7.53 o 
   5   7   6       12.63       12.93     10.56 o 
   6   7   6      291.59      281.72     16.00 o 
   7   7   6       10.67       11.77      8.74 o 
   8   7   6       78.58       85.80     10.87 o 
 -10   8   6        5.01        5.28      7.15 o 
  -9   8   6       60.99       61.25      8.96 o 
  -8   8   6       44.84       60.07     10.25 o 
  -7   8   6       12.23       13.14      9.00 o 
  -6   8   6       23.55       27.19     16.74 o 
  -5   8   6       17.15       14.46      5.15 o 
  -4   8   6        1.79        2.96      2.68 o 
  -3   8   6       11.14        9.04      6.12 o 
  -2   8   6       66.45       59.09      5.22 o 
  -1   8   6      234.48      251.58     11.60 o 
   0   8   6       35.44       38.68      5.43 o 
   1   8   6       62.53       65.44      7.57 o 
   2   8   6       38.28       38.45      7.78 o 
   3   8   6       17.15       15.48      9.96 o 
   4   8   6       10.63       11.78     10.12 o 
   5   8   6       76.14       71.47      9.88 o 
   6   8   6       81.46       76.12      9.91 o 
   7   8   6      184.36      181.63     14.28 o 
  -8   9   6        5.34        7.30      9.89 o 
  -7   9   6       47.66       54.69     10.42 o 
  -6   9   6       34.79       37.02      8.57 o 
  -5   9   6       18.75       22.66     20.46 o 
  -4   9   6       13.98       17.43     16.98 o 
  -3   9   6       21.19       19.61      7.10 o 
  -2   9   6       12.80       12.00     10.63 o 
  -1   9   6       38.72       39.86      6.07 o 
   0   9   6        3.41        2.29      4.53 o 
   1   9   6       52.51       55.92      6.69 o 
   2   9   6       60.88       63.21     11.02 o 
   3   9   6      145.77      149.32     13.79 o 
   4   9   6       28.12       24.15     24.45 o 
   5   9   6       55.13       64.31      9.59 o 
  -4  10   6       15.06       11.20     14.96 o 
  -3  10   6       51.58       59.65     11.45 o 
  -2  10   6       31.37       20.12     27.06 o 
  -1  10   6        8.68        9.20     10.05 o 
   0  10   6       10.29        7.33     10.64 o 
   1  10   6       87.16       88.22      9.69 o 
 -15   0   7      108.03      106.55     11.96 o 
 -14   0   7       18.73       19.53      7.73 o 
 -13   0   7        4.81        4.34      4.00 o 
 -12   0   7        0.11        0.24      1.83 o 
 -11   0   7      115.26      112.46      9.05 o 
 -10   0   7        0.12        0.08      3.12 o 
  -9   0   7      127.66      129.87      8.05 o 
  -8   0   7      560.64      574.81     20.49 o 
  -7   0   7       12.61       18.22      3.85 o 
  -6   0   7      113.10      103.40      7.30 o 
  -5   0   7       18.86       18.97      3.47 o 
  -4   0   7      248.72      265.16      8.93 o 
  -3   0   7     1038.62     1098.63     46.63 o 
  -2   0   7      481.34      491.66     11.72 o 
  -1   0   7      430.96      412.12     16.22 o 
   0   0   7        6.23       10.85      5.48 o 
   1   0   7       30.90       28.19      3.55 o 
   2   0   7      197.11      200.51      9.76 o 
   3   0   7       88.87       97.33      7.47 o 
   4   0   7      809.11      914.18     31.99 o 
   5   0   7       97.33      110.65      8.96 o 
   6   0   7      150.51      130.96      8.52 o 
   7   0   7      298.36      290.19     19.40 o 
   8   0   7       63.34       62.23      6.86 o 
   9   0   7        1.60        2.55      4.04 o 
  10   0   7       11.70        9.40      9.13 o 
  11   0   7      103.35      114.67     10.35 o 
  12   0   7      131.36      131.49     13.23 o 
 -15   1   7       14.18        8.09     11.77 o 
 -14   1   7       27.69       23.50      4.90 o 
 -13   1   7       38.99       34.92      4.28 o 
 -12   1   7       10.28        7.65      3.99 o 
 -11   1   7       56.25       59.13      5.24 o 
 -10   1   7      190.95      182.61      7.99 o 
  -9   1   7      240.90      224.43      7.44 o 
  -8   1   7      406.27      410.18      9.71 o 
  -7   1   7       44.22       42.72      3.27 o 
  -6   1   7      275.24      257.57      7.98 o 
  -5   1   7      266.02      301.41      8.20 o 
  -4   1   7      211.35      234.27      7.52 o 
  -3   1   7      472.93      510.48     10.53 o 
  -2   1   7      180.24      183.36      4.96 o 
  -1   1   7      230.42      225.62      5.76 o 
   0   1   7      210.68      224.15      6.00 o 
   1   1   7      639.89      663.89     12.28 o 
   2   1   7        5.53        6.67      2.46 o 
   3   1   7       31.48       28.32      3.00 o 
   4   1   7      439.12      432.77     12.45 o 
   5   1   7      975.23     1004.71     19.97 o 
   6   1   7      348.89      349.43     10.41 o 
   7   1   7      412.51      395.74     13.22 o 
   8   1   7       90.17       78.49      5.72 o 
   9   1   7       37.88       45.14      4.91 o 
  10   1   7        7.46        9.51      6.82 o 
  11   1   7       12.00        5.35      4.91 o 
 -14   2   7       14.96       12.80     12.01 o 
 -13   2   7       48.14       46.88      4.80 o 
 -12   2   7       85.97       79.39      6.13 o 
 -11   2   7      177.09      170.69      7.57 o 
 -10   2   7       13.36       12.55      4.73 o 
  -9   2   7      806.72      787.98     13.38 o 
  -8   2   7       67.56       66.39      4.26 o 
  -7   2   7     1431.86     1439.36     26.84 o 
  -6   2   7      311.73      328.29      8.63 o 
  -5   2   7       99.66       96.96      4.39 o 
  -4   2   7      290.58      275.68      6.43 o 
  -3   2   7      435.58      451.50      9.99 o 
  -2   2   7      232.98      229.05      8.26 o 
  -1   2   7      232.30      262.86      9.16 o 
   0   2   7      262.40      252.89      8.09 o 
   1   2   7      283.09      271.59      6.70 o 
   2   2   7       20.72       23.98      2.53 o 
   3   2   7       50.65       49.91      3.18 o 
   4   2   7        7.35       10.24      4.69 o 
   5   2   7      136.94      131.47      5.79 o 
   6   2   7      429.11      421.06     10.52 o 
   7   2   7      212.44      221.86      9.46 o 
   8   2   7       63.95       66.73      4.86 o 
   9   2   7        3.85        5.98      3.69 o 
  10   2   7        5.47        5.38      4.34 o 
  11   2   7       13.17       10.25     11.36 o 
 -14   3   7       43.88       38.99      6.44 o 
 -13   3   7       11.04       10.68      7.27 o 
 -12   3   7        8.69        4.88      3.85 o 
 -11   3   7        5.85        3.82      2.89 o 
 -10   3   7       20.70       17.85      4.34 o 
  -9   3   7      322.57      345.24     11.34 o 
  -8   3   7      362.53      355.72      8.72 o 
  -7   3   7      186.21      176.63      6.23 o 
  -6   3   7       63.78       52.89      2.85 o 
  -5   3   7       84.22       90.15      4.25 o 
  -4   3   7      271.07      273.06      7.95 o 
  -3   3   7      291.06      292.42     10.22 o 
  -2   3   7      155.40      160.92      7.41 o 
  -1   3   7      168.90      162.45      7.76 o 
   0   3   7      228.61      249.94      9.45 o 
   1   3   7       38.99       36.21      2.27 o 
   2   3   7      199.40      205.94      6.12 o 
   3   3   7       10.95       10.56      2.61 o 
   4   3   7        0.97        3.48      1.79 o 
   5   3   7      136.13      127.21      6.01 o 
   6   3   7      232.88      226.68      9.03 o 
   7   3   7       79.59       68.31      4.99 o 
   8   3   7       70.38       75.16      5.98 o 
   9   3   7       26.43       23.04      7.39 o 
  10   3   7       15.51       14.80     13.33 o 
  11   3   7       25.56       27.41      5.89 o 
 -13   4   7      105.98      107.20      8.99 o 
 -12   4   7       61.91       65.64      7.08 o 
 -11   4   7       27.12       27.23      4.88 o 
 -10   4   7       15.12       13.42      7.25 o 
  -9   4   7      249.15      241.91     10.23 o 
  -8   4   7      103.49      101.45      4.88 o 
  -7   4   7      617.30      622.82     11.32 o 
  -6   4   7      343.45      354.99      8.71 o 
  -5   4   7      496.98      478.68     10.88 o 
  -4   4   7       47.52       46.49      4.20 o 
  -3   4   7       25.95       31.52      3.93 o 
  -2   4   7      176.20      168.67      7.96 o 
  -1   4   7       22.54       24.17      4.51 o 
   0   4   7        1.41        3.80      2.30 o 
   1   4   7       26.47       27.90      2.19 o 
   2   4   7       65.97       64.22      3.28 o 
   3   4   7       75.97       73.78      3.61 o 
   4   4   7       63.27       65.87      4.27 o 
   5   4   7      337.22      341.97     11.30 o 
   6   4   7      178.50      177.25      8.85 o 
   7   4   7       22.05       20.23     11.14 o 
   8   4   7       25.89       20.24      5.31 o 
   9   4   7       85.32       98.26      8.40 o 
  10   4   7       40.02       37.55      7.85 o 
 -13   5   7       39.54       38.69      7.17 o 
 -12   5   7       41.29       45.68      9.21 o 
 -11   5   7        2.96        1.58      2.77 o 
 -10   5   7       65.64       61.31      5.64 o 
  -9   5   7       18.72       16.95      4.67 o 
  -8   5   7       30.51       25.83      4.26 o 
  -7   5   7       55.89       55.32      3.92 o 
  -6   5   7       31.90       25.84      4.87 o 
  -5   5   7      236.86      189.27     19.64 o 
  -4   5   7      186.61      198.02      8.73 o 
  -3   5   7      169.07      168.28      7.41 o 
  -2   5   7       13.81       15.54      7.76 o 
  -1   5   7       64.95       59.62      5.27 o 
   0   5   7        4.34        7.17      3.58 o 
   1   5   7      139.24      123.75      8.18 o 
   2   5   7       65.62       69.58      3.63 o 
   3   5   7       28.27       28.07      3.13 o 
   4   5   7      133.70      127.47      5.15 o 
   5   5   7       38.50       39.67      4.54 o 
   6   5   7       50.53       52.35      4.56 o 
   7   5   7       50.17       47.18      5.57 o 
   8   5   7        2.82        3.24      3.38 o 
   9   5   7       16.64       11.42     11.52 o 
  10   5   7       18.12       19.63      6.55 o 
 -12   6   7       87.23       93.86     10.42 o 
 -11   6   7       98.39      101.22     11.11 o 
 -10   6   7       30.16       33.60     11.71 o 
  -9   6   7      131.22      134.14     11.76 o 
  -8   6   7       63.38       61.10      7.32 o 
  -7   6   7      201.93      208.01     12.26 o 
  -6   6   7       80.09       76.05      5.41 o 
  -5   6   7       41.85       38.86      4.81 o 
  -4   6   7      164.12      156.34      8.39 o 
  -3   6   7       17.32       18.03      9.31 o 
  -2   6   7      139.76      140.66      8.11 o 
  -1   6   7       19.24       18.05      5.56 o 
   0   6   7       87.30       90.24      6.25 o 
   1   6   7      271.58      262.01     11.48 o 
   2   6   7       93.36       94.33      6.06 o 
   3   6   7      197.24      206.52     11.60 o 
   4   6   7      210.19      216.64     11.93 o 
   5   6   7       56.04       52.18      8.05 o 
   6   6   7       26.23       17.77     14.18 o 
   7   6   7       16.96       11.77     15.52 o 
   8   6   7       16.38       13.15     13.72 o 
   9   6   7       14.97       14.65     20.24 o 
 -11   7   7       18.01       19.33      9.79 o 
 -10   7   7       22.76       18.22     14.51 o 
  -9   7   7       55.06       55.14      9.86 o 
  -8   7   7      130.92      142.80     12.06 o 
  -7   7   7       30.83       29.59      6.23 o 
  -6   7   7       99.24      101.90      8.46 o 
  -5   7   7       63.41       62.03      5.54 o 
  -4   7   7       34.30       38.64      5.17 o 
  -3   7   7       41.44       42.03      5.43 o 
  -2   7   7       34.65       31.32      5.22 o 
  -1   7   7       35.62       37.28      5.87 o 
   0   7   7        5.24        3.86      2.65 o 
   1   7   7       73.80       75.56      6.46 o 
   2   7   7       33.53       33.36      8.01 o 
   3   7   7      106.48       99.00      8.52 o 
   4   7   7       96.53       96.57      8.19 o 
   5   7   7       62.83       58.08      8.64 o 
   6   7   7       50.71       50.04      8.84 o 
   7   7   7       30.11       34.87     12.46 o 
   8   7   7       13.14        9.41     13.34 o 
  -9   8   7        7.02        6.11      6.70 o 
  -8   8   7       30.55       24.83     21.02 o 
  -7   8   7       77.87       98.93     11.80 o 
  -6   8   7       12.23       17.14     12.86 o 
  -5   8   7       24.81       21.79      8.91 o 
  -4   8   7       20.53       15.64      5.14 o 
  -3   8   7        9.06        9.22      5.81 o 
  -2   8   7       12.07       13.29      8.39 o 
  -1   8   7       43.66       40.87      5.50 o 
   0   8   7       82.97       81.57      7.00 o 
   1   8   7      117.17      126.68     10.00 o 
   2   8   7       79.53       84.09      7.85 o 
   3   8   7        4.04        4.37      5.56 o 
   4   8   7       23.21       17.95     17.42 o 
   5   8   7       13.84       13.65     12.82 o 
   6   8   7       72.22       78.53     10.57 o 
  -7   9   7        7.27        4.28      5.32 o 
  -6   9   7        3.84        2.08      3.45 o 
  -5   9   7      150.03      151.32     14.02 o 
  -4   9   7       54.34       54.00      6.96 o 
  -3   9   7       38.21       33.73      6.69 o 
  -2   9   7        9.51        8.43      7.84 o 
  -1   9   7       52.01       62.22      7.28 o 
   0   9   7       11.99        8.74     11.23 o 
   1   9   7        8.89        5.45      7.19 o 
   2   9   7       46.94       52.84      9.10 o 
   3   9   7       10.37        7.62     11.01 o 
   4   9   7       44.59       50.99      9.85 o 
 -14   0   8        4.21        4.76      6.11 o 
 -13   0   8       21.85       25.57      6.20 o 
 -12   0   8        2.28        1.38      2.15 o 
 -11   0   8       34.17       31.59      7.64 o 
 -10   0   8      679.82      678.24     26.20 o 
  -9   0   8      147.12      158.90      9.89 o 
  -8   0   8       27.28       32.23      6.64 o 
  -7   0   8       50.66       37.89      7.14 o 
  -6   0   8      142.04      159.59      9.26 o 
  -5   0   8     1449.14     1603.19     31.83 o 
  -4   0   8      266.96      275.02     10.83 o 
  -3   0   8      104.86       98.89      5.22 o 
  -2   0   8        0.17        0.47      1.96 o 
  -1   0   8        0.05        0.34      1.09 o 
   0   0   8       27.74       27.47      2.93 o 
   1   0   8       22.87       21.53      4.30 o 
   2   0   8      219.33      209.84     10.95 o 
   3   0   8        1.23        2.00      2.26 o 
   4   0   8       30.48       27.47      7.37 o 
   5   0   8       53.10       51.96      6.06 o 
   6   0   8      195.47      221.48     13.65 o 
   7   0   8        0.25        0.90      3.42 o 
   8   0   8        0.37        1.62      3.39 o 
   9   0   8        0.23        0.34      2.63 o 
  10   0   8       10.66       14.91      6.68 o 
  11   0   8        0.01        0.80      3.55 o 
 -14   1   8        5.61        2.92      2.70 o 
 -13   1   8       14.72       10.68      7.75 o 
 -12   1   8       13.46       11.70      5.51 o 
 -11   1   8       12.34        9.57      4.73 o 
 -10   1   8      190.52      166.68      7.84 o 
  -9   1   8       29.61       27.31      4.18 o 
  -8   1   8     1518.18     1534.89     19.25 o 
  -7   1   8      418.78      410.39      9.67 o 
  -6   1   8      330.76      333.98     10.48 o 
  -5   1   8       85.69       87.12      4.42 o 
  -4   1   8      328.59      332.12      8.77 o 
  -3   1   8       42.54       41.16      2.69 o 
  -2   1   8      245.30      251.18      7.65 o 
  -1   1   8       29.09       21.58      2.39 o 
   0   1   8       72.57       71.30      3.59 o 
   1   1   8      149.92      142.49      4.92 o 
   2   1   8      285.20      287.23      9.49 o 
   3   1   8       50.27       51.20      3.91 o 
   4   1   8      101.62       99.32      5.74 o 
   5   1   8      764.40      766.07     14.15 o 
   6   1   8      131.47      122.35      6.42 o 
   7   1   8      284.03      288.93     10.97 o 
   8   1   8       24.23       34.92      5.09 o 
   9   1   8        2.58        2.40      1.74 o 
  10   1   8       27.68       32.30      4.54 o 
  11   1   8       11.32        7.69      9.15 o 
 -14   2   8       97.01      102.11      7.59 o 
 -13   2   8       29.05       34.64      4.71 o 
 -12   2   8        0.94        2.00      1.78 o 
 -11   2   8       47.02       54.60      4.73 o 
 -10   2   8      354.24      354.48     12.00 o 
  -9   2   8       76.42       79.11      5.17 o 
  -8   2   8      247.21      237.44      7.94 o 
  -7   2   8      131.81      135.36      5.67 o 
  -6   2   8     1023.98     1039.50     20.39 o 
  -5   2   8      275.17      280.55      7.46 o 
  -4   2   8      116.15      117.89      4.73 o 
  -3   2   8      282.81      286.29      7.94 o 
  -2   2   8       60.08       54.94      3.11 o 
  -1   2   8       12.77       12.87      1.32 o 
   0   2   8      159.03      160.98      4.96 o 
   1   2   8      184.45      174.73      5.52 o 
   2   2   8      582.59      572.61     12.72 o 
   3   2   8      127.13      122.68      5.92 o 
   4   2   8       35.87       34.98      4.14 o 
   5   2   8      170.16      168.98      7.68 o 
   6   2   8      118.80      122.81      7.07 o 
   7   2   8      101.07       92.66      5.78 o 
   8   2   8        5.18        3.66      2.52 o 
   9   2   8       30.21       31.18      4.66 o 
  10   2   8        9.95        7.62      6.43 o 
 -14   3   8       50.37       53.40      6.98 o 
 -13   3   8       20.25       18.11      5.08 o 
 -12   3   8       28.73       25.63      5.26 o 
 -11   3   8       21.56       21.00      5.46 o 
 -10   3   8       34.73       33.61      3.70 o 
  -9   3   8       14.00       13.01      4.34 o 
  -8   3   8      879.23      894.73     23.58 o 
  -7   3   8      276.12      266.30      7.35 o 
  -6   3   8       44.35       41.82      2.67 o 
  -5   3   8       19.81       21.77      1.92 o 
  -4   3   8       67.95       68.52      5.15 o 
  -3   3   8      109.83      107.14      6.45 o 
  -2   3   8       19.26       21.78      8.58 o 
  -1   3   8      325.79      324.40     11.37 o 
   0   3   8      296.08      308.29     11.63 o 
   1   3   8      155.00      156.28      6.54 o 
   2   3   8      301.23      295.05      9.94 o 
   3   3   8       46.55       41.98      3.94 o 
   4   3   8       63.59       64.07      4.43 o 
   5   3   8       71.54       72.06      4.95 o 
   6   3   8      225.80      223.91      8.96 o 
   7   3   8       51.28       45.13      4.50 o 
   8   3   8       62.65       69.43      5.81 o 
   9   3   8       30.98       33.87      5.90 o 
  10   3   8       12.87        8.33      9.76 o 
 -13   4   8       27.40       30.04      8.10 o 
 -12   4   8       45.22       47.49      9.77 o 
 -11   4   8       72.40       78.46      6.16 o 
 -10   4   8        9.58        6.74      5.04 o 
  -9   4   8      435.73      428.05     15.33 o 
  -8   4   8      366.40      359.84     11.35 o 
  -7   4   8        0.02        1.03      1.54 o 
  -6   4   8      620.97      595.63     17.14 o 
  -5   4   8      343.90      371.38     12.29 o 
  -4   4   8      161.13      163.50      8.25 o 
  -3   4   8      349.32      359.71     11.20 o 
  -2   4   8        8.20       10.80      5.78 o 
  -1   4   8      156.75      166.83      7.82 o 
   0   4   8      135.51      126.02      7.72 o 
   1   4   8      144.82      149.40      8.02 o 
   2   4   8      258.30      265.57      7.83 o 
   3   4   8      101.09       94.66      4.97 o 
   4   4   8        5.73        4.27      2.37 o 
   5   4   8      149.57      150.58      7.18 o 
   6   4   8       96.21       94.48      6.81 o 
   7   4   8       32.62       34.33      5.12 o 
   8   4   8        6.77        4.60      5.57 o 
   9   4   8        0.90        0.89      3.29 o 
  10   4   8       22.62       13.25     13.45 o 
 -12   5   8        2.66        3.93      4.93 o 
 -11   5   8      166.45      174.94     15.57 o 
 -10   5   8       23.42       25.27      5.35 o 
  -9   5   8       75.26       75.05      7.90 o 
  -8   5   8       40.19       38.21      4.90 o 
  -7   5   8      134.72      136.52      7.56 o 
  -6   5   8       79.26       76.77      5.91 o 
  -5   5   8      638.40      625.02     19.76 o 
  -4   5   8      106.25      119.30      7.10 o 
  -3   5   8      312.57      302.06     11.39 o 
  -2   5   8        7.11        7.04      3.56 o 
  -1   5   8       29.03       35.78      5.96 o 
   0   5   8      283.47      275.10      9.81 o 
   1   5   8      260.58      261.76     11.62 o 
   2   5   8      305.36      342.87     13.29 o 
   3   5   8      308.93      292.26     12.33 o 
   4   5   8       33.43       29.80      4.49 o 
   5   5   8       78.01       79.16      8.23 o 
   6   5   8       41.97       43.98      7.66 o 
   7   5   8      129.10      136.87     12.01 o 
   8   5   8        9.24        8.69     14.99 o 
   9   5   8        1.27        2.32      4.79 o 
 -11   6   8       19.05       14.39     11.34 o 
 -10   6   8        9.50        8.37      6.73 o 
  -9   6   8      127.26      129.41     12.02 o 
  -8   6   8       41.56       40.40     11.83 o 
  -7   6   8       56.66       59.62      6.87 o 
  -6   6   8      276.86      283.18     11.81 o 
  -5   6   8       11.01        9.42      6.09 o 
  -4   6   8      223.08      220.15     10.56 o 
  -3   6   8      288.75      289.51     12.33 o 
  -2   6   8       66.46       65.32      5.99 o 
  -1   6   8      108.17      106.75      7.14 o 
   0   6   8       37.33       39.38      6.17 o 
   1   6   8       94.80       95.60      6.68 o 
   2   6   8      291.55      287.17     12.92 o 
   3   6   8       95.14       91.73      8.30 o 
   4   6   8      174.29      174.60     11.65 o 
   5   6   8       11.07        8.46      7.21 o 
   6   6   8       14.01       16.02     16.53 o 
   7   6   8       30.26       30.76     12.31 o 
   8   6   8       15.93       13.44     15.22 o 
 -10   7   8       30.99       27.94      7.94 o 
  -9   7   8        8.07        8.89      8.14 o 
  -8   7   8       29.51       23.80     21.95 o 
  -7   7   8      216.39      220.44     11.11 o 
  -6   7   8       52.93       49.72      7.01 o 
  -5   7   8       17.99       14.54      9.27 o 
  -4   7   8      192.68      195.51     10.39 o 
  -3   7   8       70.51       59.62      6.16 o 
  -2   7   8        6.21        5.36      3.89 o 
  -1   7   8       43.92       46.34      6.23 o 
   0   7   8      334.46      346.14     14.13 o 
   1   7   8      107.39      105.21      7.30 o 
   2   7   8       55.81       59.04      8.24 o 
   3   7   8       35.40       36.88      7.84 o 
   4   7   8      149.31      152.42     10.21 o 
   5   7   8       37.00       36.10      9.52 o 
   6   7   8       46.66       42.77      8.36 o 
   7   7   8       15.86       13.22     15.29 o 
  -8   8   8       49.80       61.94      9.76 o 
  -7   8   8        5.49        5.68      6.55 o 
  -6   8   8       42.75       55.89     10.59 o 
  -5   8   8       94.27      103.07      8.73 o 
  -4   8   8       12.14       11.47      8.61 o 
  -3   8   8      104.44       98.96      7.06 o 
  -2   8   8       25.96       23.97      5.92 o 
  -1   8   8       20.94       17.71     10.02 o 
   0   8   8       26.61       23.16     14.47 o 
   1   8   8       72.91       78.05      8.20 o 
   2   8   8       55.72       48.45      8.11 o 
   3   8   8        0.66        0.25      4.71 o 
   4   8   8       53.80       52.11     10.58 o 
   5   8   8       17.78       15.39     17.28 o 
  -6   9   8       58.32       64.10      9.46 o 
  -5   9   8       40.48       46.43     10.71 o 
  -4   9   8       14.28       13.13     13.64 o 
  -3   9   8       25.47       21.34     16.91 o 
  -2   9   8       74.76       82.90      8.26 o 
  -1   9   8      107.59      100.41      9.90 o 
   0   9   8      108.92      102.70      9.15 o 
   1   9   8       15.06       13.17     10.95 o 
   2   9   8        1.21        1.64      2.37 o 
 -14   0   9        8.67        6.81     10.45 o 
 -13   0   9      240.13      271.18     16.61 o 
 -12   0   9        0.01        1.36      2.89 o 
 -11   0   9      107.08      110.73      9.28 o 
 -10   0   9        0.11        0.57      3.21 o 
  -9   0   9       27.35       27.07      5.54 o 
  -8   0   9        5.51        5.53      3.99 o 
  -7   0   9       45.93       38.90      6.77 o 
  -6   0   9        0.64        0.52      2.78 o 
  -5   0   9      575.78      602.34     21.34 o 
  -4   0   9      459.12      463.28     22.09 o 
  -3   0   9      296.50      317.07     14.06 o 
  -2   0   9       54.91       51.24      4.49 o 
  -1   0   9      140.68      132.83      8.25 o 
   0   0   9       13.45       13.35      6.94 o 
   1   0   9     1144.02     1127.76     34.59 o 
   2   0   9      204.70      216.90     10.90 o 
   3   0   9      109.73      117.36      8.36 o 
   4   0   9      118.92      117.85     10.53 o 
   5   0   9      147.53      160.50     11.08 o 
   6   0   9      400.92      404.02     21.49 o 
   7   0   9        7.12        7.19      7.12 o 
   8   0   9       37.95       32.41     10.06 o 
   9   0   9       11.20        9.08     10.25 o 
  10   0   9        0.27        1.18      2.42 o 
 -14   1   9       12.29       13.08     11.54 o 
 -13   1   9      108.09      108.09      8.07 o 
 -12   1   9       25.81       22.70      4.87 o 
 -11   1   9       66.26       55.61      4.92 o 
 -10   1   9       47.55       47.78      4.32 o 
  -9   1   9       13.82        9.96      4.64 o 
  -8   1   9      112.91      112.17      5.58 o 
  -7   1   9       51.56       50.24      4.11 o 
  -6   1   9       37.03       37.41      4.23 o 
  -5   1   9       55.26       56.79      3.34 o 
  -4   1   9        2.58        3.38      1.89 o 
  -3   1   9       26.60       25.96      2.95 o 
  -2   1   9      640.74      665.93     16.34 o 
  -1   1   9       85.60       81.72      3.59 o 
   0   1   9      238.27      241.11      7.48 o 
   1   1   9      390.09      358.28      9.32 o 
   2   1   9     1149.78     1136.79     18.22 o 
   3   1   9      185.56      179.79      7.18 o 
   4   1   9       18.10       18.39      8.39 o 
   5   1   9       48.10       38.91      4.22 o 
   6   1   9      171.96      170.74      8.04 o 
   7   1   9       40.56       40.49      4.92 o 
   8   1   9       38.33       34.17      4.95 o 
   9   1   9       19.37       12.12      7.40 o 
  10   1   9       10.05        6.39      7.01 o 
 -14   2   9       69.62       73.71      6.03 o 
 -13   2   9        0.19        0.86      1.53 o 
 -12   2   9      109.05      123.98      7.16 o 
 -11   2   9        7.18        6.70      4.18 o 
 -10   2   9       88.83       78.55      5.19 o 
  -9   2   9       38.74       37.47      5.41 o 
  -8   2   9      155.86      146.19      6.96 o 
  -7   2   9      462.17      447.81     10.38 o 
  -6   2   9      931.20      954.97     13.69 o 
  -5   2   9      496.43      473.61     17.56 o 
  -4   2   9      333.90      320.31     10.12 o 
  -3   2   9      189.39      197.25      6.67 o 
  -2   2   9      147.11      126.88      4.85 o 
  -1   2   9       28.27       29.56      2.02 o 
   0   2   9      314.67      301.39      7.92 o 
   1   2   9      661.87      665.48     15.02 o 
   2   2   9       58.50       56.55      4.34 o 
   3   2   9       12.18       17.08      6.33 o 
   4   2   9      127.37      124.15      6.49 o 
   5   2   9      111.09      125.91      6.70 o 
   6   2   9       61.73       60.09      5.61 o 
   7   2   9       18.74       20.11      4.72 o 
   8   2   9       13.86       14.24     10.31 o 
   9   2   9       33.71       33.62      5.64 o 
  10   2   9        8.27        4.97      6.30 o 
 -13   3   9       10.43        7.23      5.96 o 
 -12   3   9       29.37       30.85      6.55 o 
 -11   3   9       20.28       16.79     11.39 o 
 -10   3   9       29.15       24.94      4.63 o 
  -9   3   9       37.32       35.01      4.02 o 
  -8   3   9      206.37      203.23     10.24 o 
  -7   3   9      238.36      237.77      8.95 o 
  -6   3   9      567.02      564.15     10.57 o 
  -5   3   9       95.72       98.55      3.54 o 
  -4   3   9       99.40       95.49      5.96 o 
  -3   3   9      300.59      285.61     10.03 o 
  -2   3   9        3.88        4.22      2.39 o 
  -1   3   9       19.54       16.89      7.15 o 
   0   3   9      381.40      375.70     11.82 o 
   1   3   9       66.44       63.45      3.67 o 
   2   3   9      711.98      733.64     14.94 o 
   3   3   9      150.45      145.96      6.97 o 
   4   3   9       51.42       55.92      4.69 o 
   5   3   9        7.99        6.54      2.98 o 
   6   3   9       62.63       74.19      5.51 o 
   7   3   9       69.65       62.86      5.71 o 
   8   3   9       25.15       23.16      5.08 o 
   9   3   9       34.99       32.55      6.79 o 
 -13   4   9        1.04        2.32      3.86 o 
 -12   4   9       34.51       35.03      9.17 o 
 -11   4   9        9.38       11.10      6.91 o 
 -10   4   9       60.78       61.68      7.44 o 
  -9   4   9       62.23       57.09      5.80 o 
  -8   4   9       47.16       44.95      5.68 o 
  -7   4   9       46.93       44.07      5.30 o 
  -6   4   9      355.78      343.19     14.08 o 
  -5   4   9      207.55      195.69      9.68 o 
  -4   4   9       93.03       86.22      6.03 o 
  -3   4   9       95.04       98.89      6.42 o 
  -2   4   9       19.00       19.89      8.14 o 
  -1   4   9       16.51       19.32      9.49 o 
   0   4   9      263.15      249.28      9.77 o 
   1   4   9      248.60      254.52     11.51 o 
   2   4   9       29.67       29.41      5.66 o 
   3   4   9       85.69       78.65      6.53 o 
   4   4   9       32.28       31.85      6.02 o 
   5   4   9       25.34       24.91      3.75 o 
   6   4   9        6.60        4.86      4.19 o 
   7   4   9       68.79       75.75      8.04 o 
   8   4   9       22.52       24.54     19.47 o 
   9   4   9       12.22       11.15     10.93 o 
 -12   5   9       56.41       61.23     10.88 o 
 -11   5   9       86.01       87.52     10.41 o 
 -10   5   9       48.37       47.51      6.26 o 
  -9   5   9        2.58        2.82      2.01 o 
  -8   5   9       89.58       94.52      8.73 o 
  -7   5   9       47.89       46.37      5.26 o 
  -6   5   9       67.07       65.77      5.79 o 
  -5   5   9      112.63      121.83      7.42 o 
  -4   5   9      579.95      563.82     19.38 o 
  -3   5   9      316.80      310.00     13.22 o 
  -2   5   9       44.39       42.79      5.91 o 
  -1   5   9       30.98       30.07      5.67 o 
   0   5   9      180.53      165.82      9.14 o 
   1   5   9       57.90       60.26      7.00 o 
   2   5   9       68.90       70.74      5.93 o 
   3   5   9      383.34      386.91     13.62 o 
   4   5   9       50.83       52.18      8.54 o 
   5   5   9       14.58       13.38      7.52 o 
   6   5   9        7.99       11.39      8.31 o 
   7   5   9       30.28       28.66     22.64 o 
   8   5   9       74.87       73.46      9.67 o 
 -11   6   9       43.64       48.12      8.04 o 
 -10   6   9       40.07       43.53      9.19 o 
  -9   6   9       94.78       88.85      8.93 o 
  -8   6   9      113.17      116.22      8.63 o 
  -7   6   9       19.24       15.37     10.15 o 
  -6   6   9      143.82      140.45      8.44 o 
  -5   6   9       16.09       10.31      6.50 o 
  -4   6   9       65.82       64.78      6.59 o 
  -3   6   9       75.29       82.03      6.65 o 
  -2   6   9      117.52      124.26      8.25 o 
  -1   6   9       54.36       53.63      5.66 o 
   0   6   9      112.32      116.02      7.94 o 
   1   6   9       24.66       20.45      4.91 o 
   2   6   9       19.27       18.55      4.63 o 
   3   6   9       19.91       18.56      9.90 o 
   4   6   9      140.37      143.69     10.10 o 
   5   6   9       10.36        6.67      5.32 o 
   6   6   9       25.97       20.44     19.79 o 
   7   6   9       36.45       35.17     13.39 o 
  -9   7   9       73.49       78.50     10.44 o 
  -8   7   9       15.56       15.38     14.32 o 
  -7   7   9       63.39       59.75      7.46 o 
  -6   7   9       24.32       17.46     15.02 o 
  -5   7   9       69.62       65.41      6.29 o 
  -4   7   9       49.09       42.80      7.97 o 
  -3   7   9       33.98       26.09     13.31 o 
  -2   7   9       33.54       29.70      7.65 o 
  -1   7   9       14.92       15.21     11.01 o 
   0   7   9        6.01        6.23      3.60 o 
   1   7   9       44.06       38.88     10.17 o 
   2   7   9       33.29       29.89      6.94 o 
   3   7   9       17.00       14.80     11.81 o 
   4   7   9       30.35       27.18     15.67 o 
   5   7   9      107.31      108.33     11.71 o 
  -7   8   9      166.13      169.84     14.24 o 
  -6   8   9       16.24       15.86     14.17 o 
  -5   8   9        4.39        7.33      7.41 o 
  -4   8   9       20.86       21.42      6.82 o 
  -3   8   9      166.94      176.13     11.09 o 
  -2   8   9        2.38        1.95      2.89 o 
  -1   8   9       47.45       47.86      7.11 o 
   0   8   9       64.81       67.29      7.94 o 
   1   8   9       11.57       13.63     10.47 o 
   2   8   9       28.60       27.79      8.95 o 
   3   8   9        2.06        4.59      5.99 o 
  -3   9   9       30.93       32.44      6.39 o 
  -2   9   9       94.82       85.45      9.20 o 
  -1   9   9       48.99       52.93      6.97 o 
 -13   0  10        6.97        6.99      7.41 o 
 -12   0  10      103.77      106.40      8.69 o 
 -11   0  10       22.04       27.15      5.27 o 
 -10   0  10       65.27       69.81      7.60 o 
  -9   0  10       18.04       17.03     11.63 o 
  -8   0  10      149.86      139.29      9.76 o 
  -7   0  10      268.71      277.50     14.25 o 
  -6   0  10      265.22      256.56     13.90 o 
  -5   0  10      160.49      154.47      8.82 o 
  -4   0  10      307.96      296.10     26.65 o 
  -3   0  10      618.25      576.77     17.46 o 
  -2   0  10      179.86      179.98     10.14 o 
  -1   0  10       94.65       98.06      7.14 o 
   0   0  10      597.42      608.50     25.38 o 
   1   0  10      612.50      593.49     17.94 o 
   2   0  10      108.53      119.44      8.83 o 
   3   0  10       74.90       75.83      7.75 o 
   4   0  10       52.11       46.41      7.43 o 
   5   0  10      180.62      173.12     11.66 o 
   6   0  10      103.47      127.30     10.54 o 
   7   0  10       83.28       72.76      9.08 o 
   8   0  10      127.02      135.62     12.71 o 
   9   0  10        0.24        2.14      3.00 o 
 -13   1  10       54.17       69.69      6.55 o 
 -12   1  10       14.24       10.91      6.47 o 
 -11   1  10        6.12        7.74      5.17 o 
 -10   1  10        7.59        7.10      3.78 o 
  -9   1  10      102.70       99.89      5.77 o 
  -8   1  10       11.83       12.25      6.19 o 
  -7   1  10       45.41       43.66      4.12 o 
  -6   1  10      138.04      144.44      6.71 o 
  -5   1  10       69.05       70.40      4.25 o 
  -4   1  10       46.28       40.69      3.17 o 
  -3   1  10        5.09        4.25      1.98 o 
  -2   1  10       45.20       44.28      4.23 o 
  -1   1  10      125.60      118.58      4.47 o 
   0   1  10     1028.78      905.69     30.23 o 
   1   1  10       73.32       64.19      5.18 o 
   2   1  10      102.30      102.65      5.68 o 
   3   1  10       37.36       32.70      3.92 o 
   4   1  10       26.60       30.04      7.33 o 
   5   1  10       92.94       91.91      6.91 o 
   6   1  10      140.48      131.52      7.72 o 
   7   1  10      242.54      242.43      9.40 o 
   8   1  10       68.63       63.85      5.89 o 
   9   1  10      101.67       95.76      7.13 o 
 -13   2  10       18.87       10.71     12.51 o 
 -12   2  10        6.76        5.43      4.92 o 
 -11   2  10       81.18       85.17      5.27 o 
 -10   2  10       10.47       12.89      4.29 o 
  -9   2  10      135.20      126.14      7.90 o 
  -8   2  10       51.90       37.24      4.40 o 
  -7   2  10      172.69      163.98      8.65 o 
  -6   2  10      196.75      194.86      7.78 o 
  -5   2  10       26.72       23.43      3.14 o 
  -4   2  10      176.53      150.10      7.41 o 
  -3   2  10       86.53       78.39      3.24 o 
  -2   2  10       12.79       13.67      2.07 o 
  -1   2  10      116.55      110.13      4.72 o 
   0   2  10       66.28       62.80      4.11 o 
   1   2  10      900.07      948.45     31.30 o 
   2   2  10      211.09      207.89      9.08 o 
   3   2  10      240.88      238.20      9.70 o 
   4   2  10        8.83       10.82      5.28 o 
   5   2  10      113.86      113.59      6.89 o 
   6   2  10       15.15       11.12      6.86 o 
   7   2  10       59.51       54.79      5.80 o 
   8   2  10       26.81       24.95      5.62 o 
   9   2  10       43.04       42.10      5.86 o 
 -13   3  10      112.76      117.37      8.82 o 
 -12   3  10        0.47        1.70      2.60 o 
 -11   3  10       31.89       33.57      8.78 o 
 -10   3  10       28.36       23.73     14.17 o 
  -9   3  10       55.43       47.26      6.01 o 
  -8   3  10       27.71       26.51      6.24 o 
  -7   3  10       22.28       23.36     11.27 o 
  -6   3  10       53.61       41.68      5.92 o 
  -5   3  10      519.07      501.49     18.73 o 
  -4   3  10        0.24        1.49      2.96 o 
  -3   3  10       15.60       16.20      7.80 o 
  -2   3  10       41.41       37.09      5.26 o 
  -1   3  10      100.02       98.65      6.60 o 
   0   3  10      216.90      223.73     10.57 o 
   1   3  10      385.95      371.72     14.52 o 
   2   3  10       34.66       33.66      7.84 o 
   3   3  10       85.37       77.46      7.74 o 
   4   3  10       85.29       88.02      6.62 o 
   5   3  10       52.52       52.57      5.69 o 
   6   3  10        4.09        2.90      2.94 o 
   7   3  10       28.84       28.37     10.50 o 
   8   3  10       14.51       12.28     13.31 o 
 -12   4  10       40.30       42.42      7.42 o 
 -11   4  10       10.83       11.87     10.28 o 
 -10   4  10      141.65      153.58      9.88 o 
  -9   4  10       29.12       28.26      6.55 o 
  -8   4  10       32.68       32.79      5.38 o 
  -7   4  10       21.82       20.61      5.94 o 
  -6   4  10       58.83       54.93      5.36 o 
  -5   4  10      145.47      139.36      8.66 o 
  -4   4  10      798.66      799.12     23.97 o 
  -3   4  10       77.43       76.56      7.21 o 
  -2   4  10      163.11      165.51      9.27 o 
  -1   4  10      173.41      175.24     10.14 o 
   0   4  10       27.77       31.46      7.15 o 
   1   4  10      143.62      147.63      9.04 o 
   2   4  10      114.75      117.78      7.93 o 
   3   4  10      124.04      120.86      7.89 o 
   4   4  10       32.38       30.34      7.24 o 
   5   4  10       14.16       10.79      7.62 o 
   6   4  10        0.08        0.75      5.84 o 
   7   4  10       65.76       62.43      7.58 o 
   8   4  10       34.36       40.65      8.14 o 
 -11   5  10       64.29       70.41      9.74 o 
 -10   5  10       55.42       57.80      6.84 o 
  -9   5  10      101.46      109.12      8.74 o 
  -8   5  10       82.75       84.28      7.77 o 
  -7   5  10       31.45       26.33     12.60 o 
  -6   5  10       44.45       42.09      6.73 o 
  -5   5  10       46.34       47.17      6.72 o 
  -4   5  10      102.65      102.14      7.41 o 
  -3   5  10      206.45      205.35     10.55 o 
  -2   5  10       77.85       73.55      7.11 o 
  -1   5  10       93.44       94.04      8.00 o 
   0   5  10       90.39       91.08      7.70 o 
   1   5  10      205.52      209.88     11.16 o 
   2   5  10      209.65      197.78     10.27 o 
   3   5  10       46.48       43.05      6.63 o 
   4   5  10      123.95      125.73      9.38 o 
   5   5  10       56.08       62.35      7.41 o 
   6   5  10       44.17       38.57      9.02 o 
   7   5  10       57.92       56.21      9.21 o 
 -10   6  10       35.27       33.46     10.75 o 
  -9   6  10       37.30       37.71      7.59 o 
  -8   6  10       48.25       55.73      8.00 o 
  -7   6  10      187.86      195.39     11.70 o 
  -6   6  10       40.14       37.64      5.40 o 
  -5   6  10       72.46       67.32      6.21 o 
  -4   6  10      260.59      259.62     11.15 o 
  -3   6  10        1.76        0.93      2.65 o 
  -2   6  10      393.52      399.26     15.89 o 
  -1   6  10        8.21        7.30      3.80 o 
   0   6  10       33.43       36.85      6.89 o 
   1   6  10       35.99       38.77      6.42 o 
   2   6  10       62.89       65.73      8.19 o 
   3   6  10       13.30       10.92      6.32 o 
   4   6  10       94.18       94.63     10.13 o 
   5   6  10      100.15      102.43     11.79 o 
   6   6  10      246.61      256.62     17.46 o 
  -8   7  10       36.16       26.30     12.10 o 
  -7   7  10        8.54        5.61      6.80 o 
  -6   7  10        0.17        1.13      4.38 o 
  -5   7  10       42.81       40.55      5.55 o 
  -4   7  10      124.73      130.31      8.67 o 
  -3   7  10       52.73       49.02      6.44 o 
  -2   7  10       27.22       20.11     11.04 o 
  -1   7  10        1.55        1.28      2.64 o 
   0   7  10       32.01       28.17      7.33 o 
   1   7  10       10.82        9.14      7.54 o 
   2   7  10       44.76       41.01     10.33 o 
   3   7  10       10.33       10.12      7.53 o 
   4   7  10       24.95       19.59     23.61 o 
  -6   8  10       46.51       52.46      6.88 o 
  -5   8  10       22.78       16.03     21.81 o 
  -4   8  10       36.83       39.14      6.47 o 
  -3   8  10       22.25       16.62     13.10 o 
  -2   8  10       17.42       15.83      5.02 o 
  -1   8  10        7.48        8.03      6.34 o 
   0   8  10       84.27       91.69      9.05 o 
   1   8  10       25.93       19.84     18.89 o 
 -13   0  11       10.42        8.34      8.49 o 
 -12   0  11        8.38        7.23      9.34 o 
 -11   0  11      129.43      126.07      9.58 o 
 -10   0  11        1.67        1.70      2.25 o 
  -9   0  11        0.00        0.52      2.18 o 
  -8   0  11       32.23       35.12      6.57 o 
  -7   0  11       27.61       32.58      6.04 o 
  -6   0  11       19.75       19.87      4.87 o 
  -5   0  11      626.72      602.88     24.27 o 
  -4   0  11      108.64      100.37      7.50 o 
  -3   0  11        0.24        1.34      4.19 o 
  -2   0  11       10.38        8.31      5.45 o 
  -1   0  11      345.49      352.63     21.48 o 
   0   0  11      139.65      134.33      9.68 o 
   1   0  11        4.96        6.13      4.82 o 
   2   0  11       75.22       76.71      7.43 o 
   3   0  11        4.54        2.40      2.74 o 
   4   0  11        3.93        3.91      3.11 o 
   5   0  11        2.17        3.57      3.56 o 
   6   0  11       70.46       85.51      8.92 o 
   7   0  11       23.21       33.20      7.20 o 
   8   0  11       23.72       18.04      8.38 o 
 -13   1  11        0.33        0.47      2.76 o 
 -12   1  11       24.08       26.56      6.83 o 
 -11   1  11       53.20       50.26      4.70 o 
 -10   1  11        1.70        1.38      2.12 o 
  -9   1  11       11.00        7.67      4.70 o 
  -8   1  11       22.65       20.25      4.21 o 
  -7   1  11      186.55      182.62      7.74 o 
  -6   1  11       83.18       77.59      4.74 o 
  -5   1  11       85.47       79.78      4.94 o 
  -4   1  11      203.41      180.05      8.02 o 
  -3   1  11      293.78      256.18     11.76 o 
  -2   1  11       32.02       34.32      4.53 o 
  -1   1  11      105.93       98.43      5.25 o 
   0   1  11      108.29      101.03      5.53 o 
   1   1  11      112.85      110.18      5.84 o 
   2   1  11       79.95       75.75      5.44 o 
   3   1  11       10.87       11.56      6.93 o 
   4   1  11       54.23       50.96      4.92 o 
   5   1  11       13.92       11.63      6.81 o 
   6   1  11       20.85       18.16      5.82 o 
   7   1  11        2.34        1.23      2.07 o 
   8   1  11      123.79      118.45      8.14 o 
 -12   2  11       61.64       62.43      6.70 o 
 -11   2  11       24.88       21.54      9.93 o 
 -10   2  11       17.20       18.56      6.32 o 
  -9   2  11       53.73       54.24      5.96 o 
  -8   2  11       28.28       21.53      6.84 o 
  -7   2  11       10.92       10.41      5.72 o 
  -6   2  11      185.71      182.50      9.51 o 
  -5   2  11      818.99      776.84     24.67 o 
  -4   2  11      688.45      719.68     22.18 o 
  -3   2  11      795.53      836.11     25.31 o 
  -2   2  11        3.45        3.94      2.65 o 
  -1   2  11       80.79       86.44      6.19 o 
   0   2  11       48.58       45.09      5.82 o 
   1   2  11      133.19      129.60      7.68 o 
   2   2  11       10.69       11.99      6.43 o 
   3   2  11      145.25      146.63      8.98 o 
   4   2  11       27.92       28.82     15.95 o 
   5   2  11       89.06       88.86      7.20 o 
   6   2  11       93.89       96.61      7.39 o 
   7   2  11      135.86      146.39     11.72 o 
   8   2  11       35.35       42.31      7.31 o 
 -12   3  11       91.13       90.14      8.90 o 
 -11   3  11        6.41        5.21      5.76 o 
 -10   3  11       35.45       34.03      5.75 o 
  -9   3  11        3.05        4.24      2.83 o 
  -8   3  11       36.74       43.27      7.93 o 
  -7   3  11       69.54       69.71      6.12 o 
  -6   3  11       61.01       56.55      6.08 o 
  -5   3  11      109.89      109.90      8.29 o 
  -4   3  11       48.99       43.87      6.46 o 
  -3   3  11      144.53      136.91      8.29 o 
  -2   3  11        2.11        1.40      2.36 o 
  -1   3  11      226.41      220.98     10.81 o 
   0   3  11       73.59       70.50      6.52 o 
   1   3  11        6.28        7.91      5.76 o 
   2   3  11       34.10       30.48      8.19 o 
   3   3  11       64.51       60.56      5.99 o 
   4   3  11        2.79        3.11      2.96 o 
   5   3  11       59.89       64.12      6.74 o 
   6   3  11        9.30       10.77      7.72 o 
   7   3  11        5.28        4.42      5.16 o 
 -11   4  11       44.39       46.73      6.22 o 
 -10   4  11        3.51        3.84      3.74 o 
  -9   4  11        3.20        2.77      2.61 o 
  -8   4  11       14.84       15.29      8.06 o 
  -7   4  11       11.46       12.16      8.28 o 
  -6   4  11        9.36        8.92      6.11 o 
  -5   4  11       94.84       97.63      7.17 o 
  -4   4  11      100.72      101.67      7.71 o 
  -3   4  11      175.07      173.40      9.69 o 
  -2   4  11      233.36      253.11     12.08 o 
  -1   4  11        9.33        9.29      5.10 o 
   0   4  11      133.60      120.54      8.25 o 
   1   4  11       65.97       61.23      6.82 o 
   2   4  11      142.34      149.59      9.32 o 
   3   4  11       47.41       45.00      6.43 o 
   4   4  11       66.19       67.34      6.48 o 
   5   4  11       10.39       10.19      9.60 o 
   6   4  11       73.22       84.79      8.90 o 
 -10   5  11       79.29       78.90      8.34 o 
  -9   5  11       81.63       89.89      8.82 o 
  -8   5  11        8.00        8.11      7.32 o 
  -7   5  11        6.13        4.58      4.36 o 
  -6   5  11       40.13       38.20      7.09 o 
  -5   5  11       10.01       11.29      6.87 o 
  -4   5  11       83.41       94.83      7.40 o 
  -3   5  11       41.80       46.34      6.92 o 
  -2   5  11      264.48      263.18     12.75 o 
  -1   5  11       84.18       82.07      7.80 o 
   0   5  11       55.40       54.99      7.13 o 
   1   5  11       76.26       76.11      6.72 o 
   2   5  11       46.41       50.67      6.60 o 
   3   5  11       15.17       14.27      8.32 o 
   4   5  11       52.87       56.61      7.54 o 
   5   5  11      186.51      195.62     12.97 o 
  -9   6  11      100.31      107.20      9.35 o 
  -8   6  11        9.08        9.32      8.70 o 
  -7   6  11        0.71        1.51      2.85 o 
  -6   6  11       17.12       11.19      8.88 o 
  -5   6  11       21.05       19.30     10.43 o 
  -4   6  11        7.74        5.86      4.52 o 
  -3   6  11      215.68      226.21     10.57 o 
  -2   6  11       70.42       65.92      7.61 o 
  -1   6  11       31.43       32.45      6.78 o 
   0   6  11      123.15      127.02      8.87 o 
   1   6  11      106.73      109.21      7.88 o 
   2   6  11       50.76       50.30      7.05 o 
   3   6  11       51.54       48.02      9.26 o 
   4   6  11       49.38       44.40      7.44 o 
  -7   7  11        3.67        1.60      3.45 o 
  -6   7  11        3.74        2.72      3.60 o 
  -5   7  11       27.04       24.12      4.99 o 
  -4   7  11        6.33        5.47      4.77 o 
  -3   7  11       37.35       40.01      6.24 o 
  -2   7  11       16.67       15.82     11.12 o 
  -1   7  11       28.15       26.37      7.48 o 
   0   7  11       52.87       50.36      6.96 o 
   1   7  11       78.33       77.05      8.46 o 
   2   7  11       87.73       94.42      9.04 o 
 -12   0  12        6.16        6.21      7.35 o 
 -11   0  12       25.51       21.09     29.45 o 
 -10   0  12        1.93        1.70      2.34 o 
  -9   0  12      100.65      105.89      8.38 o 
  -8   0  12       16.22       13.01      4.35 o 
  -7   0  12        1.27        1.16      2.46 o 
  -6   0  12        0.02        0.01      2.50 o 
  -5   0  12        4.19        0.76      2.19 o 
  -4   0  12       33.33       40.29      5.07 o 
  -3   0  12      115.44      118.19      9.11 o 
  -2   0  12      342.18      338.08     16.16 o 
  -1   0  12       19.84       19.15      5.62 o 
   0   0  12        7.96        6.89      5.29 o 
   1   0  12        4.82        7.49      5.53 o 
   2   0  12        0.28        0.32      1.96 o 
   3   0  12        3.29        4.89      4.13 o 
   4   0  12       38.12       40.77      7.12 o 
   5   0  12       51.01       59.23      8.01 o 
   6   0  12        1.42        1.17      3.23 o 
   7   0  12       53.50       55.27      7.92 o 
 -12   1  12       30.04       27.10      5.11 o 
 -11   1  12       43.79       40.16      5.11 o 
 -10   1  12       33.15       39.65      7.53 o 
  -9   1  12        6.14       11.00      7.30 o 
  -8   1  12       79.24       85.56      6.62 o 
  -7   1  12        8.41        6.88      4.72 o 
  -6   1  12       54.07       39.76      5.64 o 
  -5   1  12      138.47      158.16      9.13 o 
  -4   1  12       44.77       45.45      5.83 o 
  -3   1  12       21.29       21.24      5.45 o 
  -2   1  12        5.02        5.78      3.81 o 
  -1   1  12       90.37       87.49      8.02 o 
   0   1  12       47.83       45.17      6.07 o 
   1   1  12       57.55       57.84      6.04 o 
   2   1  12       54.61       54.66      5.57 o 
   3   1  12       47.04       45.66      5.86 o 
   4   1  12       18.40       17.34     10.07 o 
   5   1  12        6.95        4.82      4.31 o 
   6   1  12      101.48      112.94     10.01 o 
   7   1  12       46.48       41.87      8.34 o 
 -11   2  12       29.06       23.86      7.34 o 
 -10   2  12       27.06       26.89      6.24 o 
  -9   2  12       40.66       41.10      5.99 o 
  -8   2  12        2.44        2.21      2.06 o 
  -7   2  12       83.54       81.33      7.33 o 
  -6   2  12       12.25       10.20      7.93 o 
  -5   2  12      112.33      114.99      7.97 o 
  -4   2  12      367.04      371.66     14.34 o 
  -3   2  12       37.80       33.41      8.91 o 
  -2   2  12       11.81        9.75      4.60 o 
  -1   2  12       10.66        7.63      4.65 o 
   0   2  12       18.68       19.69     10.29 o 
   1   2  12       55.91       53.68      7.10 o 
   2   2  12        1.13        1.53      2.41 o 
   3   2  12      126.52      128.31      8.78 o 
   4   2  12       47.13       43.93      5.58 o 
   5   2  12       51.30       63.35      6.87 o 
   6   2  12       18.35       15.65     12.76 o 
 -11   3  12      102.81      106.19      8.70 o 
 -10   3  12       83.69      100.63      8.51 o 
  -9   3  12       11.15       11.44      7.31 o 
  -8   3  12        5.83        7.42      5.51 o 
  -7   3  12        0.05        1.28      3.13 o 
  -6   3  12       41.70       38.51      5.08 o 
  -5   3  12       89.14       92.33      7.15 o 
  -4   3  12       84.79       90.06      7.15 o 
  -3   3  12       59.99       58.85      8.64 o 
  -2   3  12       37.86       40.23      7.05 o 
  -1   3  12        7.92        8.77      5.02 o 
   0   3  12       78.21       82.78      7.23 o 
   1   3  12       21.81       16.51     10.05 o 
   2   3  12        6.32        9.23      5.22 o 
   3   3  12       11.98        8.54      5.98 o 
   4   3  12       63.62       75.89      7.39 o 
   5   3  12       11.14       10.41      9.09 o 
   6   3  12       19.01       20.43      8.48 o 
 -10   4  12       10.47        7.17      6.92 o 
  -9   4  12       18.44       14.62     11.98 o 
  -8   4  12        0.32        0.92      2.28 o 
  -7   4  12       17.34       15.71      9.86 o 
  -6   4  12       12.95       11.94      9.37 o 
  -5   4  12      249.78      254.27     11.42 o 
  -4   4  12       30.41       26.05      6.32 o 
  -3   4  12       86.54       81.15      7.37 o 
  -2   4  12       46.46       52.53      6.74 o 
  -1   4  12       75.48       75.64      6.90 o 
   0   4  12       58.81       61.88      6.60 o 
   1   4  12        4.45        5.15      4.45 o 
   2   4  12       43.82       43.22      6.61 o 
   3   4  12       26.76       35.30      6.28 o 
   4   4  12        4.51        4.83      5.16 o 
   5   4  12        3.39        4.13      3.66 o 
  -9   5  12       63.88       70.22      7.64 o 
  -8   5  12       19.28       14.94     10.40 o 
  -7   5  12       31.85       38.55      6.38 o 
  -6   5  12       29.25       27.61      8.16 o 
  -5   5  12       24.46       18.54     12.15 o 
  -4   5  12       33.63       35.88      9.49 o 
  -3   5  12       71.38       62.90      8.35 o 
  -2   5  12       78.85       76.00      7.39 o 
  -1   5  12      217.58      214.99     10.69 o 
   0   5  12       10.28        8.45      5.97 o 
   1   5  12        8.44        7.88      5.70 o 
   2   5  12       15.08       12.12      9.02 o 
   3   5  12        4.03        3.73      4.04 o 
   4   5  12        9.54        6.39      8.24 o 
  -7   6  12       19.89       13.28     15.78 o 
  -6   6  12       25.57       28.95      5.73 o 
  -5   6  12       55.10       53.93      6.38 o 
  -4   6  12       64.85       67.29      7.17 o 
  -3   6  12      151.59      149.98     10.26 o 
  -2   6  12       66.60       60.29      7.15 o 
  -1   6  12       38.74       42.43      7.00 o 
   0   6  12      109.16      116.23      9.29 o 
   1   6  12       56.20       54.24      8.11 o 
   2   6  12       49.17       51.73      7.20 o 
  -4   7  12        4.34        1.66      2.70 o 
  -3   7  12       39.72       45.87      6.59 o 
  -2   7  12       25.53       24.36      6.45 o 
  -1   7  12       20.61       16.25     13.77 o 
 -11   0  13       56.12       60.00     12.31 o 
 -10   0  13       14.16       14.27     17.07 o 
  -9   0  13       24.91       20.16     27.18 o 
  -8   0  13        5.99        6.74      8.75 o 
  -7   0  13       30.25       37.08     11.23 o 
  -6   0  13        0.14       -0.74      5.60 o 
  -5   0  13       96.36       97.29     11.98 o 
  -4   0  13        0.40        1.24      3.49 o 
  -3   0  13        1.68        1.88      3.51 o 
  -2   0  13        0.18        1.19      4.86 o 
  -1   0  13       34.37       30.92     10.09 o 
   0   0  13        9.21        9.85      8.77 o 
   1   0  13       39.06       29.16     22.16 o 
   2   0  13       88.65      101.93     11.72 o 
   3   0  13       55.32       54.14     11.95 o 
   4   0  13        5.02        4.01      7.48 o 
   5   0  13       59.89       73.81     11.24 o 
 -11   1  13       31.70       33.59      5.69 o 
 -10   1  13       64.83       64.73      7.90 o 
  -9   1  13       27.46       27.15      5.20 o 
  -8   1  13       30.31       29.34      6.58 o 
  -7   1  13       38.98       31.63      5.53 o 
  -6   1  13       52.75       58.31      5.93 o 
  -5   1  13      130.10      118.15      8.08 o 
  -4   1  13       60.78       54.08      5.78 o 
  -3   1  13      144.18      145.47      9.39 o 
  -2   1  13        7.98        8.46      5.46 o 
  -1   1  13       53.04       54.55      6.24 o 
   0   1  13        4.72        5.86      4.74 o 
   1   1  13       41.46       39.06      7.47 o 
   2   1  13        8.17        9.24      5.63 o 
   3   1  13        9.83        9.37      5.63 o 
   4   1  13       25.49       24.37      7.81 o 
   5   1  13       13.31        8.67      8.36 o 
 -10   2  13      119.70      120.12      8.46 o 
  -9   2  13        9.91        8.15      7.99 o 
  -8   2  13       60.81       56.91      6.19 o 
  -7   2  13       81.65       74.88      6.57 o 
  -6   2  13       36.38       35.40      6.66 o 
  -5   2  13       58.53       58.10      6.12 o 
  -4   2  13      127.91      128.29      8.71 o 
  -3   2  13      188.53      195.79     10.67 o 
  -2   2  13       28.16       23.34     13.03 o 
  -1   2  13       80.92       82.32      8.72 o 
   0   2  13        9.07        7.94      6.42 o 
   1   2  13      101.40       88.29      7.10 o 
   2   2  13       88.51       99.84      8.78 o 
   3   2  13       20.13       15.89     13.46 o 
   4   2  13       47.72       52.16      6.11 o 
   5   2  13       77.88       84.38      7.25 o 
 -10   3  13        3.64        4.28      4.34 o 
  -9   3  13       73.88       83.54      7.08 o 
  -8   3  13       25.71       28.70      6.90 o 
  -7   3  13        4.68        5.35      4.90 o 
  -6   3  13       78.67       88.87      7.49 o 
  -5   3  13       67.17       72.73      7.52 o 
  -4   3  13       12.60        9.23      6.64 o 
  -3   3  13       45.82       42.33      6.68 o 
  -2   3  13       41.71       37.41      9.88 o 
  -1   3  13        4.67        4.00      2.85 o 
   0   3  13       19.43       17.27      9.91 o 
   1   3  13       50.33       51.63      6.74 o 
   2   3  13       15.86       15.14      8.80 o 
   3   3  13        5.15        5.79      6.26 o 
   4   3  13        1.37        1.98      2.73 o 
  -9   4  13        4.85        2.60      3.23 o 
  -8   4  13       23.38       21.88      7.73 o 
  -7   4  13       11.12       10.75      8.70 o 
  -6   4  13        8.61        5.32      4.55 o 
  -5   4  13        4.42        7.14      4.57 o 
  -4   4  13       20.87       16.99      9.68 o 
  -3   4  13       40.68       42.41      7.05 o 
  -2   4  13       10.47       11.15      8.59 o 
  -1   4  13       58.23       59.49      7.27 o 
   0   4  13        7.88        7.01      4.28 o 
   1   4  13       41.06       44.86      6.41 o 
   2   4  13       12.80        8.07      8.33 o 
   3   4  13        3.49        3.65      4.20 o 
  -7   5  13       16.75       15.01     16.19 o 
  -6   5  13       44.28       49.02      7.16 o 
  -5   5  13       49.01       52.22      6.49 o 
  -4   5  13        4.70        3.85      3.53 o 
  -3   5  13       68.64       70.04      7.42 o 
  -2   5  13      162.78      168.49     11.17 o 
  -1   5  13      112.34      119.03      9.54 o 
   0   5  13      123.88      129.79      9.29 o 
   1   5  13       11.35        9.84      7.07 o 
   2   5  13       13.83       11.85     10.52 o 
  -5   6  13        6.22        7.03      7.93 o 
  -4   6  13       78.85       83.59      7.56 o 
  -3   6  13       14.53        8.71     11.04 o 
  -2   6  13       31.55       27.96      8.05 o 
  -1   6  13       60.42       60.46      6.86 o 
  -9   0  14       98.47      100.38     12.73 o 
  -8   0  14      103.19      118.16     15.85 o 
  -7   0  14       20.68       27.65     29.38 o 
  -6   0  14       40.89       44.11      9.97 o 
  -5   0  14        2.00        1.92      3.73 o 
  -4   0  14       36.06       36.36     29.58 o 
  -3   0  14        8.51        9.57     14.31 o 
  -2   0  14        7.34       11.12     16.55 o 
  -1   0  14       40.39       44.57      9.67 o 
   0   0  14       47.17       34.24     10.95 o 
   1   0  14       28.29       27.66     24.90 o 
   2   0  14        4.90        5.81      5.66 o 
   3   0  14      130.78      145.52     16.36 o 
  -9   1  14        4.40        5.12      5.72 o 
  -8   1  14       19.41       19.03     15.69 o 
  -7   1  14       20.63       26.18     17.62 o 
  -6   1  14       36.05       33.99      8.10 o 
  -5   1  14       11.55       12.94      9.17 o 
  -4   1  14       99.04       96.42      8.78 o 
  -3   1  14      135.64      131.04     10.36 o 
  -2   1  14      113.89      118.96      9.95 o 
  -1   1  14        0.06        0.67      3.46 o 
   0   1  14        0.26        0.66      2.60 o 
   1   1  14       85.61      101.03     10.14 o 
   2   1  14        2.50        3.47      3.99 o 
   3   1  14       42.87       34.75      5.94 o 
  -9   2  14      128.41      134.02      9.79 o 
  -8   2  14        8.88        8.38      8.79 o 
  -7   2  14       14.69       21.25      5.69 o 
  -6   2  14       28.83       23.85      9.31 o 
  -5   2  14       52.39       43.15      6.14 o 
  -4   2  14       74.19       70.43      6.45 o 
  -3   2  14      127.32      133.52      8.92 o 
  -2   2  14      146.32      151.47      9.39 o 
  -1   2  14       28.57       28.04     14.75 o 
   0   2  14       24.85       22.96      5.97 o 
   1   2  14       40.82       39.61      5.93 o 
   2   2  14       48.23       52.31      6.81 o 
   3   2  14       43.46       46.68      6.70 o 
  -8   3  14       16.09       13.42     12.15 o 
  -7   3  14        1.86        1.30      2.02 o 
  -6   3  14       16.11       14.66     12.92 o 
  -5   3  14        7.83        9.52      8.19 o 
  -4   3  14       19.06       17.59     10.59 o 
  -3   3  14       28.72       23.63      7.73 o 
  -2   3  14       42.45       44.67      6.26 o 
  -1   3  14       56.06       53.66      6.73 o 
   0   3  14        8.43        7.17      5.53 o 
   1   3  14        5.46        3.07      3.35 o 
   2   3  14        0.98        1.77      2.61 o 
  -7   4  14       29.77       18.99      8.01 o 
  -6   4  14        4.69        4.56      4.63 o 
  -5   4  14       13.62       14.38     12.78 o 
  -4   4  14        1.34        1.74      2.80 o 
  -3   4  14       36.28       34.30      6.55 o 
  -2   4  14       19.26       17.82     15.01 o 
  -1   4  14       20.32       17.25     12.70 o 
   0   4  14       30.32       26.06     10.19 o 
   1   4  14       49.06       47.53      6.03 o 
  -3   5  14       12.71       11.67     10.47 o 
  -7   0  15       73.71       70.66     11.60 o 
  -6   0  15       34.90       27.97     11.02 o 
  -5   0  15        4.48        4.71      7.68 o 
  -4   0  15        9.32        7.32      8.27 o 
  -3   0  15       81.66       87.75     12.50 o 
  -2   0  15        3.77        4.41      5.56 o 
  -1   0  15       74.43       81.05     15.49 o 
   0   0  15      127.44      146.40     16.07 o 
   1   0  15       91.67       79.84     11.91 o 
  -7   1  15       13.40       14.96     14.98 o 
  -6   1  15        2.70        3.70      4.62 o 
  -5   1  15       10.60        7.82      6.17 o 
  -4   1  15        4.73        3.88      4.31 o 
  -3   1  15       15.86       12.53     10.42 o 
  -2   1  15      221.87      235.72     13.66 o 
  -1   1  15      117.40      121.95     11.05 o 
   0   1  15       12.34       11.56     10.71 o 
   1   1  15       27.73       24.02     20.26 o 
  -6   2  15       77.69       74.02      8.36 o 
  -5   2  15       38.72       34.38      8.18 o 
  -4   2  15      117.81      122.03     11.32 o 
  -3   2  15       87.10       89.71      9.82 o 
  -2   2  15       42.48       34.42     12.14 o 
  -1   2  15      133.92      135.71     10.12 o 
   0   2  15       23.19       24.43     19.69 o 
  -5   3  15        9.49       12.63     20.24 o 
  -4   3  15       42.37       44.75      8.42 o 
  -3   3  15        6.36        6.45      5.36 o 
  -2   3  15      127.82      151.15     11.46 o 
                                                 
